# Supplementary material for: N-(2,6-Dimethyl­phen­yl)maleamic acid
Source: Acta Crystallogr Sect E Struct Rep Online. 2009 Oct 23;65(Pt 11):o2807. doi: 10.1107/S1600536809042470 (PMC2971056; doi:10.1107/S1600536809042470)
Supplement: Supplementary file 1 [file e-65-o2807-sup1.cif]

##############################################################################
###                                                                        ###
###        Electronic paper (Acta Crystallographica Section E)             ###
###                                                                        ###
##############################################################################
#                                                                            #
# This CIF contains the data in a paper accepted for publication in Acta     #
# Crystallographica Section E. It conforms to the requirements of Notes      #
# for Authors for Section E, and has been peer reviewed under the auspices   #
# of the IUCr Commission on Journals.                                        #
#                                                                            #
# Full details of the Crystallographic Information File format               #
# are given in the paper "The Crystallographic Information File (CIF):       #
# a New Standard Archive File for Crystallography" by S. R. Hall, F. H.      #
# Allen and I. D. Brown [Acta Cryst. (1991), A47, 655-685].                  #
#                                                                            #
# The current version of the core CIF dictionary is obtainable from          #
# ftp://ftp.iucr.org/pub/cif_core.dic. The current version number is 2.4.    #
#                                                                            #
# Software is freely available for graphical display of the structure(s) in  #
# this CIF.  For information consult the CIF home page http://www.iucr.org/  #
# cif/home.html                                                              #
#                                                                            #
# This file may be used for bona fide research purposes within the           #
# scientific community so long as proper attribution is given to the journal # 
# article from which it was obtained.                                        #
#                                                                            #
##############################################################################
                                             
data_global
_audit_creation_method     'WinGX routine CIF_UPDATE'
_journal_date_recd_electronic     2009-10-15
_journal_date_accepted     2009-10-15
_journal_name_full     'Acta Crystallographica, Section E'
_journal_year     2009
_journal_volume     65
_journal_issue     11
_journal_page_first     o2807
_journal_page_last     o2807
_journal_paper_category     QO
_journal_coeditor_code     BT5099
_publ_contact_author_name     'Prof. B. Thimme Gowda'
_publ_contact_author_address
;
  Department of Chemistry
  Mangalore University
  Mangalagangotri-574 199
  Mangalore, INDIA
;
_publ_contact_author_email     gowdabt@yahoo.com
_publ_contact_author_fax     '91 824 2287367'
_publ_contact_author_phone     '91 824 2287262'
_publ_section_title
;
<i>N</i>-(2,6-Dimethylphenyl)maleamic acid
;
loop_
    _publ_author_name
    _publ_author_address
    'B. Thimme Gowda'
; Department of Chemistry
  Mangalore University
  Mangalagangotri 574 199
  Mangalore, India
;
    'Miroslav Tokar\<c\'ik'
; Faculty of Chemical and Food Technology
  Slovak Technical University
  Radlinsk\'eho 9
  SK-812 37 Bratislava
  Slovak Republic
;
    'Jozef Ko\<z\'i\<sek'
; Faculty of Chemical and Food Technology
  Slovak Technical University
  Radlinsk\'eho 9
  SK-812 37 Bratislava
  Slovak Republic
;
    'K. Shakuntala'
; Department of Chemistry
  Mangalore University
  Mangalagangotri 574 199
  Mangalore, India
;
    'Hartmut Fuess'
; Institute of Materials Science
  Darmstadt University of Technology
  Petersenstrasse 23
  D-64287 Darmstadt,
  Germany
;
data_I
_chemical_name_systematic
;
<i>N</i>-(2,6-Dimethylphenyl)maleamic acid
;
_chemical_formula_moiety     'C12 H13 N O3'
_chemical_formula_sum     'C12 H13 N O3'
_chemical_formula_iupac     'C12 H13 N O3'
_chemical_formula_weight     219.23
_symmetry_cell_setting     orthorhombic
_symmetry_space_group_name_H-M     'P 21 21 21'
_symmetry_space_group_name_Hall     'P 2ac 2ab'
loop_
    _symmetry_equiv_pos_as_xyz
    'x, y, z'
    '-x+1/2, -y, z+1/2'
    'x+1/2, -y+1/2, -z'
    '-x, y+1/2, -z+1/2'
_cell_length_a     12.5268(4)
_cell_length_b     12.9226(4)
_cell_length_c     14.6835(5)
_cell_angle_alpha     90
_cell_angle_beta     90
_cell_angle_gamma     90
_cell_volume     2376.95(13)
_cell_formula_units_Z     8
_cell_measurement_reflns_used     20238
_cell_measurement_theta_min     2.0929
_cell_measurement_theta_max     29.4375
_cell_measurement_temperature     295(2)
_exptl_crystal_description     prism
_exptl_crystal_colour     colourless
_exptl_crystal_size_max     0.56
_exptl_crystal_size_mid     0.54
_exptl_crystal_size_min     0.48
_exptl_crystal_density_diffrn     1.225
_exptl_crystal_density_method     'not measured'
_exptl_crystal_F_000     928
_exptl_absorpt_coefficient_mu     0.089
_exptl_absorpt_correction_type     multi-scan
_exptl_absorpt_process_details
;
(CrysAlis Pro; Oxford Diffraction, 2009)
;
_exptl_absorpt_correction_T_min     0.940
_exptl_absorpt_correction_T_max     0.955
_exptl_special_details
;
;
_diffrn_ambient_temperature     295(2)
_diffrn_radiation_type     MoK\a
_diffrn_radiation_wavelength     0.71073
_diffrn_radiation_monochromator     graphite
_diffrn_measurement_device_type     'Oxford Diffraction Xcalibur Ruby Gemini'
_diffrn_measurement_method     \w
_diffrn_detector_area_resol_mean     10.434
_diffrn_reflns_number     38472
_diffrn_reflns_av_R_equivalents     0.0251
_diffrn_reflns_theta_min     2.1
_diffrn_reflns_theta_max     25.59
_diffrn_reflns_theta_full     25.59
_diffrn_measured_fraction_theta_max     1.000
_diffrn_measured_fraction_theta_full     1.000
_diffrn_reflns_limit_h_min     -15
_diffrn_reflns_limit_h_max     15
_diffrn_reflns_limit_k_min     -15
_diffrn_reflns_limit_k_max     15
_diffrn_reflns_limit_l_min     -17
_diffrn_reflns_limit_l_max     17
_diffrn_standards_number     0
_diffrn_standards_interval_count     .
_diffrn_standards_interval_time     .
_diffrn_standards_decay_%     ?
_refine_special_details
;
Refinement of <i>F</i>^2^ against ALL reflections. The weighted <i>R</i>-factor
<i>wR</i> and goodness of fit <i>S</i> are based on <i>F</i>^2^, conventional
<i>R</i>-factors <i>R</i> are based on <i>F</i>, with <i>F</i> set to zero for
negative <i>F</i>^2^. The threshold expression of <i>F</i>^2^ >
\s(<i>F</i>^2^) is used only for calculating <i>R</i>-factors(gt) <i>etc</i>.
and is not relevant to the choice of reflections for refinement.
<i>R</i>-factors based on <i>F</i>^2^ are statistically about twice as large
as those based on <i>F</i>, and <i>R</i>- factors based on ALL data will be
even larger.
;
_reflns_number_total     2533
_reflns_number_gt     2201
_reflns_threshold_expression     I>2\s(I)
_refine_ls_structure_factor_coef     Fsqd
_refine_ls_matrix_type     full
_refine_ls_R_factor_all     0.0378
_refine_ls_R_factor_gt     0.0319
_refine_ls_wR_factor_gt     0.0866
_refine_ls_wR_factor_ref     0.0885
_refine_ls_goodness_of_fit_ref     1.068
_refine_ls_restrained_S_all     1.068
_refine_ls_number_reflns     2533
_refine_ls_number_parameters     305
_refine_ls_number_restraints     2
_refine_ls_hydrogen_treatment     mixed
_refine_ls_weighting_scheme     calc
_refine_ls_weighting_details
                 'calc w=1/[\s^2^(Fo^2^)+(0.0646P)^2^] where P=(Fo^2^+2Fc^2^)/3'
_atom_sites_solution_hydrogens     geom
_atom_sites_solution_primary     direct
_atom_sites_solution_secondary     difmap
_refine_ls_shift/su_max     0.000
_refine_ls_shift/su_mean     0.000
_refine_diff_density_max     0.143
_refine_diff_density_min     -0.124
_refine_ls_extinction_method     none
_refine_ls_abs_structure_details     ?
loop_
    _atom_type_symbol
    _atom_type_description
    _atom_type_scat_dispersion_real
    _atom_type_scat_dispersion_imag
    _atom_type_scat_source
    C C 0.0033 0 'International Tables Vol C Tables 4.2.6.8 and 6.1.1.4'
    H H 0 0 'International Tables Vol C Tables 4.2.6.8 and 6.1.1.4'
    N N 0.0061 0 'International Tables Vol C Tables 4.2.6.8 and 6.1.1.4'
    O O 0.0106 0 'International Tables Vol C Tables 4.2.6.8 and 6.1.1.4'
_computing_data_collection
;
CrysAlis Pro (Oxford Diffraction, 2009)
;
_computing_cell_refinement
;
CrysAlis Pro (Oxford Diffraction, 2009)
;
_computing_data_reduction
;
CrysAlis Pro (Oxford Diffraction, 2009)
;
_computing_structure_solution     'SHELXS97 (Sheldrick, 2008)'
_computing_structure_refinement     'SHELXL97 (Sheldrick, 2008)'
_computing_molecular_graphics
;
ORTEP-3 (Farrugia, 1997) and DIAMOND (Brandenburg, 2002)
;
_computing_publication_material
;
SHELXL97 (Sheldrick, 2008), PLATON (Spek, 2009) and WinGX
(Farrugia, 1999)
;
loop_
    _atom_site_type_symbol
    _atom_site_label
    _atom_site_fract_x
    _atom_site_fract_y
    _atom_site_fract_z
    _atom_site_U_iso_or_equiv
    _atom_site_adp_type
    _atom_site_calc_flag
    _atom_site_refinement_flags
    _atom_site_occupancy
    _atom_site_disorder_assembly
    _atom_site_disorder_group
    C C1 0.25341(16) 0.39170(14) 0.10573(14) 0.0489(5) Uani d . 1 . .
    C C2 0.34832(18) 0.37146(16) 0.15245(15) 0.0570(5) Uani d . 1 . .
    C C3 0.44161(19) 0.3689(2) 0.10282(19) 0.0703(7) Uani d . 1 . .
    H H3 0.5057 0.3534 0.1317 0.084 Uiso calc R 1 . .
    C C4 0.4408(2) 0.3891(2) 0.0114(2) 0.0824(8) Uani d . 1 . .
    H H4 0.5045 0.3875 -0.0211 0.099 Uiso calc R 1 . .
    C C5 0.3477(2) 0.4115(2) -0.03281(17) 0.0767(7) Uani d . 1 . .
    H H5 0.3494 0.4271 -0.0946 0.092 Uiso calc R 1 . .
    C C6 0.2509(2) 0.41152(16) 0.01250(16) 0.0617(6) Uani d . 1 . .
    C C7 0.10578(16) 0.47012(14) 0.18861(14) 0.0486(5) Uani d . 1 . .
    C C8 0.00863(15) 0.44838(14) 0.24183(14) 0.0475(4) Uani d . 1 . .
    H H8 -0.0079 0.3787 0.2493 0.057 Uiso calc R 1 . .
    C C9 -0.05843(15) 0.51409(14) 0.28054(14) 0.0469(5) Uani d . 1 . .
    H H9 -0.1152 0.4829 0.3107 0.056 Uiso calc R 1 . .
    C C10 -0.05898(16) 0.62944(15) 0.28426(14) 0.0483(5) Uani d . 1 . .
    C C11 0.3486(3) 0.3555(2) 0.25411(18) 0.0814(7) Uani d . 1 . .
    H H11A 0.4185 0.3342 0.2734 0.122 Uiso calc R 1 . .
    H H11B 0.2976 0.303 0.2698 0.122 Uiso calc R 1 . .
    H H11C 0.3299 0.4191 0.2839 0.122 Uiso calc R 1 . .
    C C12 0.1475(3) 0.4315(3) -0.0362(2) 0.0929(9) Uani d . 1 . .
    H H12A 0.1169 0.495 -0.0146 0.139 Uiso calc R 1 . .
    H H12B 0.0989 0.3755 -0.0246 0.139 Uiso calc R 1 . .
    H H12C 0.1605 0.4365 -0.1005 0.139 Uiso calc R 1 . .
    N N1 0.15528(13) 0.38779(12) 0.15561(12) 0.0514(4) Uani d D 1 . .
    H H1N 0.1307(18) 0.3268(17) 0.1688(16) 0.062 Uiso d D 1 . .
    O O1 0.14060(13) 0.55904(11) 0.17420(12) 0.0726(5) Uani d . 1 . .
    O O2 0.01844(12) 0.68259(10) 0.24839(12) 0.0591(4) Uani d . 1 . .
    H H2A 0.067(2) 0.640(2) 0.2168(18) 0.071 Uiso d . 1 . .
    O O3 -0.13208(14) 0.67180(12) 0.32315(12) 0.0728(5) Uani d . 1 . .
    C C21 0.69266(14) 0.49032(15) 0.15611(12) 0.0432(4) Uani d . 1 . .
    C C22 0.64858(15) 0.48672(16) 0.24349(13) 0.0500(5) Uani d . 1 . .
    C C23 0.65844(19) 0.39448(19) 0.29159(15) 0.0641(6) Uani d . 1 . .
    H H23 0.6292 0.3896 0.3496 0.077 Uiso calc R 1 . .
    C C24 0.7103(2) 0.3108(2) 0.25536(18) 0.0734(7) Uani d . 1 . .
    H H24 0.7175 0.2504 0.2893 0.088 Uiso calc R 1 . .
    C C25 0.7512(2) 0.31594(19) 0.16950(16) 0.0676(6) Uani d . 1 . .
    H H25 0.7851 0.2581 0.1453 0.081 Uiso calc R 1 . .
    C C26 0.74363(16) 0.40489(16) 0.11727(14) 0.0517(5) Uani d . 1 . .
    C C27 0.76542(15) 0.64136(16) 0.07866(12) 0.0452(4) Uani d . 1 . .
    C C28 0.73911(15) 0.73479(15) 0.02517(12) 0.0455(4) Uani d . 1 . .
    H H28 0.6669 0.7505 0.0205 0.055 Uiso calc R 1 . .
    C C29 0.80542(15) 0.79940(14) -0.01721(13) 0.0459(4) Uani d . 1 . .
    H H29 0.7718 0.8548 -0.0457 0.055 Uiso calc R 1 . .
    C C30 0.92344(16) 0.79890(17) -0.02710(16) 0.0556(5) Uani d . 1 . .
    C C31 0.5931(2) 0.5778(2) 0.28480(16) 0.0700(6) Uani d . 1 . .
    H H31A 0.5664 0.5593 0.3439 0.105 Uiso calc R 1 . .
    H H31B 0.5347 0.5982 0.2465 0.105 Uiso calc R 1 . .
    H H31C 0.6425 0.6342 0.2906 0.105 Uiso calc R 1 . .
    C C32 0.7872(2) 0.4054(2) 0.02141(17) 0.0750(7) Uani d . 1 . .
    H H32A 0.8546 0.4408 0.0205 0.112 Uiso calc R 1 . .
    H H32B 0.7379 0.4403 -0.0181 0.112 Uiso calc R 1 . .
    H H32C 0.7969 0.3355 0.0009 0.112 Uiso calc R 1 . .
    N N2 0.68287(12) 0.58427(13) 0.10535(11) 0.0455(4) Uani d D 1 . .
    H H2N 0.6232(16) 0.6091(17) 0.0914(15) 0.055 Uiso d D 1 . .
    O O4 0.85813(11) 0.61612(13) 0.09830(11) 0.0665(4) Uani d . 1 . .
    O O5 0.96486(13) 0.85754(14) -0.08053(13) 0.0768(5) Uani d . 1 . .
    O O6 0.98128(12) 0.73556(19) 0.02073(15) 0.0970(8) Uani d . 1 . .
    H H6A 0.944(3) 0.685(3) 0.057(3) 0.116 Uiso d . 1 . .
loop_
    _atom_site_aniso_label
    _atom_site_aniso_U_11
    _atom_site_aniso_U_22
    _atom_site_aniso_U_33
    _atom_site_aniso_U_12
    _atom_site_aniso_U_13
    _atom_site_aniso_U_23
    C1 0.0508(11) 0.0374(9) 0.0585(11) -0.0027(9) 0.0129(10) -0.0054(9)
    C2 0.0592(12) 0.0494(12) 0.0623(12) -0.0093(10) 0.0059(11) -0.0118(10)
    C3 0.0507(12) 0.0769(16) 0.0835(17) -0.0117(12) 0.0087(12) -0.0201(14)
    C4 0.0672(16) 0.0939(19) 0.0861(19) -0.0245(15) 0.0330(15) -0.0243(16)
    C5 0.0903(19) 0.0815(17) 0.0581(13) -0.0216(15) 0.0227(14) -0.0082(12)
    C6 0.0706(14) 0.0523(12) 0.0622(13) -0.0056(11) 0.0079(12) -0.0023(10)
    C7 0.0476(11) 0.0342(10) 0.0641(12) -0.0011(9) 0.0063(9) 0.0024(9)
    C8 0.0450(10) 0.0319(9) 0.0654(11) -0.0024(8) 0.0027(9) 0.0004(9)
    C9 0.0408(10) 0.0411(10) 0.0587(11) -0.0007(8) 0.0003(9) 0.0018(9)
    C10 0.0509(11) 0.0404(10) 0.0536(11) 0.0064(10) -0.0065(10) -0.0059(9)
    C11 0.0836(17) 0.0905(18) 0.0702(15) 0.0041(15) -0.0008(14) -0.0064(14)
    C12 0.096(2) 0.107(2) 0.0757(17) 0.0050(18) -0.0048(17) 0.0136(16)
    N1 0.0520(9) 0.0336(8) 0.0688(10) -0.0028(7) 0.0148(8) 0.0015(8)
    O1 0.0681(10) 0.0378(7) 0.1120(13) -0.0057(7) 0.0323(10) 0.0003(8)
    O2 0.0579(9) 0.0351(7) 0.0843(10) -0.0007(7) 0.0032(8) -0.0074(7)
    O3 0.0757(11) 0.0502(8) 0.0924(12) 0.0134(8) 0.0203(10) -0.0100(8)
    C21 0.0318(8) 0.0537(11) 0.0440(9) -0.0060(8) -0.0052(8) 0.0082(8)
    C22 0.0418(10) 0.0618(12) 0.0464(10) -0.0055(9) -0.0012(9) 0.0078(9)
    C23 0.0655(14) 0.0739(14) 0.0528(11) -0.0056(13) -0.0001(11) 0.0197(11)
    C24 0.0832(17) 0.0629(14) 0.0742(15) 0.0040(13) -0.0054(14) 0.0225(13)
    C25 0.0729(14) 0.0562(12) 0.0738(14) 0.0096(12) -0.0027(14) 0.0035(11)
    C26 0.0468(10) 0.0558(11) 0.0525(10) -0.0011(10) -0.0035(9) 0.0008(9)
    C27 0.0366(10) 0.0582(11) 0.0407(9) -0.0030(9) -0.0040(8) 0.0062(8)
    C28 0.0344(9) 0.0538(11) 0.0484(10) 0.0008(9) 0.0007(9) 0.0040(9)
    C29 0.0424(9) 0.0460(10) 0.0494(10) -0.0002(8) 0.0023(9) 0.0035(9)
    C30 0.0449(11) 0.0578(12) 0.0643(12) -0.0118(10) 0.0003(10) 0.0091(11)
    C31 0.0711(14) 0.0823(16) 0.0565(12) 0.0068(13) 0.0147(11) 0.0056(12)
    C32 0.0820(17) 0.0803(16) 0.0626(13) 0.0058(14) 0.0126(13) -0.0049(13)
    N2 0.0311(7) 0.0567(10) 0.0486(8) 0.0000(7) 0.0006(7) 0.0115(8)
    O4 0.0365(7) 0.0845(11) 0.0784(10) -0.0085(8) -0.0110(7) 0.0377(9)
    O5 0.0529(9) 0.0795(11) 0.0979(13) -0.0113(8) 0.0134(8) 0.0336(10)
    O6 0.0379(8) 0.1251(17) 0.1281(16) -0.0123(10) -0.0069(9) 0.0741(15)
_geom_special_details
;
All e.s.d.'s (except the e.s.d. in the dihedral angle between two l.s. planes)
are estimated using the full covariance matrix. The cell e.s.d.'s are taken
into account individually in the estimation of e.s.d.'s in distances, angles
and torsion angles; correlations between e.s.d.'s in cell parameters are only
used when they are defined by crystal symmetry. An approximate (isotropic)
treatment of cell e.s.d.'s is used for estimating e.s.d.'s involving l.s.
planes.
;
loop_
    _geom_bond_atom_site_label_1
    _geom_bond_atom_site_label_2
    _geom_bond_site_symmetry_2
    _geom_bond_distance
    _geom_bond_publ_flag
    C1 C6 . 1.393(3) ?
    C1 C2 . 1.397(3) ?
    C1 N1 . 1.432(3) ?
    C2 C3 . 1.378(3) ?
    C2 C11 . 1.507(4) ?
    C3 C4 . 1.368(4) ?
    C3 H3 . 0.93 ?
    C4 C5 . 1.365(4) ?
    C4 H4 . 0.93 ?
    C5 C6 . 1.383(4) ?
    C5 H5 . 0.93 ?
    C6 C12 . 1.502(4) ?
    C7 O1 . 1.247(2) ?
    C7 N1 . 1.323(3) ?
    C7 C8 . 1.473(3) ?
    C8 C9 . 1.323(3) ?
    C8 H8 . 0.93 ?
    C9 C10 . 1.492(3) ?
    C9 H9 . 0.93 ?
    C10 O3 . 1.210(2) ?
    C10 O2 . 1.300(3) ?
    C11 H11A . 0.96 ?
    C11 H11B . 0.96 ?
    C11 H11C . 0.96 ?
    C12 H12A . 0.96 ?
    C12 H12B . 0.96 ?
    C12 H12C . 0.96 ?
    N1 H1N . 0.87(2) ?
    O2 H2A . 0.94(3) ?
    C21 C26 . 1.397(3) ?
    C21 C22 . 1.398(3) ?
    C21 N2 . 1.430(2) ?
    C22 C23 . 1.391(3) ?
    C22 C31 . 1.495(3) ?
    C23 C24 . 1.369(4) ?
    C23 H23 . 0.93 ?
    C24 C25 . 1.362(4) ?
    C24 H24 . 0.93 ?
    C25 C26 . 1.385(3) ?
    C25 H25 . 0.93 ?
    C26 C32 . 1.510(3) ?
    C27 O4 . 1.240(2) ?
    C27 N2 . 1.329(2) ?
    C27 C28 . 1.478(3) ?
    C28 C29 . 1.332(3) ?
    C28 H28 . 0.93 ?
    C29 C30 . 1.486(3) ?
    C29 H29 . 0.93 ?
    C30 O5 . 1.208(2) ?
    C30 O6 . 1.299(3) ?
    C31 H31A . 0.96 ?
    C31 H31B . 0.96 ?
    C31 H31C . 0.96 ?
    C32 H32A . 0.96 ?
    C32 H32B . 0.96 ?
    C32 H32C . 0.96 ?
    N2 H2N . 0.839(19) ?
    O6 H6A . 0.96(4) ?
loop_
    _geom_angle_atom_site_label_1
    _geom_angle_atom_site_label_2
    _geom_angle_atom_site_label_3
    _geom_angle_site_symmetry_1
    _geom_angle_site_symmetry_3
    _geom_angle
    _geom_angle_publ_flag
    C6 C1 C2 . . 122.42(19) ?
    C6 C1 N1 . . 119.32(19) ?
    C2 C1 N1 . . 118.21(18) ?
    C3 C2 C1 . . 117.8(2) ?
    C3 C2 C11 . . 121.3(2) ?
    C1 C2 C11 . . 120.9(2) ?
    C4 C3 C2 . . 120.5(3) ?
    C4 C3 H3 . . 119.7 ?
    C2 C3 H3 . . 119.7 ?
    C5 C4 C3 . . 120.9(2) ?
    C5 C4 H4 . . 119.5 ?
    C3 C4 H4 . . 119.5 ?
    C4 C5 C6 . . 121.3(2) ?
    C4 C5 H5 . . 119.3 ?
    C6 C5 H5 . . 119.3 ?
    C5 C6 C1 . . 116.9(2) ?
    C5 C6 C12 . . 121.8(2) ?
    C1 C6 C12 . . 121.3(2) ?
    O1 C7 N1 . . 120.98(18) ?
    O1 C7 C8 . . 123.68(17) ?
    N1 C7 C8 . . 115.34(16) ?
    C9 C8 C7 . . 129.05(17) ?
    C9 C8 H8 . . 115.5 ?
    C7 C8 H8 . . 115.5 ?
    C8 C9 C10 . . 131.31(19) ?
    C8 C9 H9 . . 114.3 ?
    C10 C9 H9 . . 114.3 ?
    O3 C10 O2 . . 121.11(18) ?
    O3 C10 C9 . . 118.2(2) ?
    O2 C10 C9 . . 120.65(18) ?
    C2 C11 H11A . . 109.5 ?
    C2 C11 H11B . . 109.5 ?
    H11A C11 H11B . . 109.5 ?
    C2 C11 H11C . . 109.5 ?
    H11A C11 H11C . . 109.5 ?
    H11B C11 H11C . . 109.5 ?
    C6 C12 H12A . . 109.5 ?
    C6 C12 H12B . . 109.5 ?
    H12A C12 H12B . . 109.5 ?
    C6 C12 H12C . . 109.5 ?
    H12A C12 H12C . . 109.5 ?
    H12B C12 H12C . . 109.5 ?
    C7 N1 C1 . . 124.14(16) ?
    C7 N1 H1N . . 118.8(16) ?
    C1 N1 H1N . . 116.8(15) ?
    C10 O2 H2A . . 111.5(15) ?
    C26 C21 C22 . . 121.93(17) ?
    C26 C21 N2 . . 119.83(16) ?
    C22 C21 N2 . . 118.22(18) ?
    C23 C22 C21 . . 117.4(2) ?
    C23 C22 C31 . . 120.63(18) ?
    C21 C22 C31 . . 122.01(18) ?
    C24 C23 C22 . . 121.5(2) ?
    C24 C23 H23 . . 119.3 ?
    C22 C23 H23 . . 119.3 ?
    C25 C24 C23 . . 119.9(2) ?
    C25 C24 H24 . . 120 ?
    C23 C24 H24 . . 120 ?
    C24 C25 C26 . . 121.8(2) ?
    C24 C25 H25 . . 119.1 ?
    C26 C25 H25 . . 119.1 ?
    C25 C26 C21 . . 117.45(19) ?
    C25 C26 C32 . . 119.7(2) ?
    C21 C26 C32 . . 122.85(19) ?
    O4 C27 N2 . . 120.93(17) ?
    O4 C27 C28 . . 123.18(17) ?
    N2 C27 C28 . . 115.89(16) ?
    C29 C28 C27 . . 128.42(18) ?
    C29 C28 H28 . . 115.8 ?
    C27 C28 H28 . . 115.8 ?
    C28 C29 C30 . . 131.57(18) ?
    C28 C29 H29 . . 114.2 ?
    C30 C29 H29 . . 114.2 ?
    O5 C30 O6 . . 120.45(19) ?
    O5 C30 C29 . . 119.2(2) ?
    O6 C30 C29 . . 120.32(19) ?
    C22 C31 H31A . . 109.5 ?
    C22 C31 H31B . . 109.5 ?
    H31A C31 H31B . . 109.5 ?
    C22 C31 H31C . . 109.5 ?
    H31A C31 H31C . . 109.5 ?
    H31B C31 H31C . . 109.5 ?
    C26 C32 H32A . . 109.5 ?
    C26 C32 H32B . . 109.5 ?
    H32A C32 H32B . . 109.5 ?
    C26 C32 H32C . . 109.5 ?
    H32A C32 H32C . . 109.5 ?
    H32B C32 H32C . . 109.5 ?
    C27 N2 C21 . . 123.92(16) ?
    C27 N2 H2N . . 114.2(16) ?
    C21 N2 H2N . . 121.9(16) ?
    C30 O6 H6A . . 117(2) ?
loop_
    _geom_torsion_atom_site_label_1
    _geom_torsion_atom_site_label_2
    _geom_torsion_atom_site_label_3
    _geom_torsion_atom_site_label_4
    _geom_torsion_site_symmetry_1
    _geom_torsion_site_symmetry_2
    _geom_torsion_site_symmetry_3
    _geom_torsion_site_symmetry_4
    _geom_torsion
    _geom_torsion_publ_flag
    C6 C1 C2 C3 . . . . -1.6(3) ?
    N1 C1 C2 C3 . . . . 175.98(19) ?
    C6 C1 C2 C11 . . . . 177.0(2) ?
    N1 C1 C2 C11 . . . . -5.4(3) ?
    C1 C2 C3 C4 . . . . 2.1(3) ?
    C11 C2 C3 C4 . . . . -176.5(3) ?
    C2 C3 C4 C5 . . . . -0.4(4) ?
    C3 C4 C5 C6 . . . . -2.0(4) ?
    C4 C5 C6 C1 . . . . 2.5(4) ?
    C4 C5 C6 C12 . . . . -177.3(3) ?
    C2 C1 C6 C5 . . . . -0.7(3) ?
    N1 C1 C6 C5 . . . . -178.2(2) ?
    C2 C1 C6 C12 . . . . 179.1(2) ?
    N1 C1 C6 C12 . . . . 1.5(3) ?
    O1 C7 C8 C9 . . . . 1.8(4) ?
    N1 C7 C8 C9 . . . . -177.9(2) ?
    C7 C8 C9 C10 . . . . -0.4(4) ?
    C8 C9 C10 O3 . . . . 178.4(2) ?
    C8 C9 C10 O2 . . . . -3.2(3) ?
    O1 C7 N1 C1 . . . . 3.2(3) ?
    C8 C7 N1 C1 . . . . -177.03(18) ?
    C6 C1 N1 C7 . . . . -84.2(3) ?
    C2 C1 N1 C7 . . . . 98.2(2) ?
    C26 C21 C22 C23 . . . . 0.8(3) ?
    N2 C21 C22 C23 . . . . 179.67(18) ?
    C26 C21 C22 C31 . . . . -179.38(19) ?
    N2 C21 C22 C31 . . . . -0.5(3) ?
    C21 C22 C23 C24 . . . . 0.7(3) ?
    C31 C22 C23 C24 . . . . -179.1(2) ?
    C22 C23 C24 C25 . . . . -1.7(4) ?
    C23 C24 C25 C26 . . . . 1.1(4) ?
    C24 C25 C26 C21 . . . . 0.3(4) ?
    C24 C25 C26 C32 . . . . -178.1(2) ?
    C22 C21 C26 C25 . . . . -1.3(3) ?
    N2 C21 C26 C25 . . . . 179.84(18) ?
    C22 C21 C26 C32 . . . . 177.0(2) ?
    N2 C21 C26 C32 . . . . -1.8(3) ?
    O4 C27 C28 C29 . . . . 7.2(3) ?
    N2 C27 C28 C29 . . . . -172.82(19) ?
    C27 C28 C29 C30 . . . . 1.7(4) ?
    C28 C29 C30 O5 . . . . 168.9(2) ?
    C28 C29 C30 O6 . . . . -10.7(4) ?
    O4 C27 N2 C21 . . . . -1.2(3) ?
    C28 C27 N2 C21 . . . . 178.79(17) ?
    C26 C21 N2 C27 . . . . -64.1(3) ?
    C22 C21 N2 C27 . . . . 117.1(2) ?
loop_
    _geom_hbond_atom_site_label_D
    _geom_hbond_atom_site_label_H
    _geom_hbond_atom_site_label_A
    _geom_hbond_site_symmetry_A
    _geom_hbond_distance_DH
    _geom_hbond_distance_HA
    _geom_hbond_distance_DA
    _geom_hbond_angle_DHA
    N1 H1N O3 4_545 0.87(2) 2.01(2) 2.824(2) 156(2)
    N2 H2N O5 3_465 0.839(19) 2.04(2) 2.856(2) 166(2)
    O2 H2A O1 . 0.94(3) 1.53(3) 2.465(2) 173(2)
    O6 H6A O4 . 0.96(4) 1.52(4) 2.462(2) 163(4)
