# Supplementary material for: N-(2,6-Dimethyl­phen­yl)maleamic acid
Source: Acta Crystallogr Sect E Struct Rep Online. 2009 Oct 23;65(Pt 11):o2807. doi: 10.1107/S1600536809042470 (PMC2971056; doi:10.1107/S1600536809042470)
Supplement: Supplementary file 2 [file e-65-o2807-Isup2.hkl]

#
# h,k,l, Fc-squared, Fo-squared, sigma(Fo-squared) and status flag
#
data_I
_shelx_title '  SMA1, P 21 21 21'
_shelx_refln_list_code          4
_shelx_F_calc_maximum      158.95
_exptl_crystal_F_000       928.00
_reflns_d_resolution_high  0.8226
 
loop_
 _symmetry_equiv_pos_as_xyz
 'x, y, z'
 '-x+1/2, -y, z+1/2'
 'x+1/2, -y+1/2, -z'
 '-x, y+1/2, -z+1/2'
 
_cell_length_a    12.5268
_cell_length_b    12.9226
_cell_length_c    14.6835
_cell_angle_alpha  90.000
_cell_angle_beta   90.000
_cell_angle_gamma  90.000
 
_shelx_F_squared_multiplier     1.000
 
loop_
 _refln_index_h
 _refln_index_k
 _refln_index_l
 _refln_F_squared_calc
 _refln_F_squared_meas
 _refln_F_squared_sigma
 _refln_observed_status
   2   0   0     7510.14     6912.69    119.23 o
   4   0   0       10.25        9.36      1.54 o
   6   0   0     1267.03     1289.90      7.57 o
   8   0   0      956.50     1034.18      7.47 o
  10   0   0     1803.89     1880.22     12.79 o
  12   0   0      133.60      123.81      2.87 o
  14   0   0        8.12       16.53      5.63 o
   1   1   0      655.57      609.25      2.29 o
   2   1   0     1869.12     1929.43      4.51 o
   3   1   0     2891.29     2754.86      6.34 o
   4   1   0       12.12       10.72      0.82 o
   5   1   0       68.90       63.52      1.14 o
   6   1   0       24.32       25.11      1.17 o
   7   1   0        4.24        3.17      1.08 o
   8   1   0       60.70       62.46      1.50 o
   9   1   0      417.12      392.96      2.99 o
  10   1   0      103.78      107.10      2.22 o
  11   1   0        0.18        2.33      1.66 o
  12   1   0        0.63        0.92      1.58 o
  13   1   0       29.47       27.45      3.82 o
  14   1   0        0.53        0.01      3.91 o
  15   1   0       17.88       20.97      4.30 o
   0   2   0     2099.14     2104.43      9.47 o
   1   2   0     5526.28     5207.49     16.61 o
   2   2   0      334.50      379.30      2.15 o
   3   2   0     1324.83     1615.10      3.96 o
   4   2   0     7510.04     7219.36     17.34 o
   5   2   0      202.58      211.51      1.77 o
   6   2   0      161.59      168.83      1.73 o
   7   2   0      768.22      753.17      6.18 o
   8   2   0       63.63       62.53      1.75 o
   9   2   0      107.08      125.92      2.76 o
  10   2   0       27.90       19.57      2.48 o
  11   2   0      798.43      802.31     10.16 o
  12   2   0        0.54        6.87      2.42 o
  13   2   0      194.58      183.05      4.40 o
  14   2   0        3.27        0.90      3.99 o
  15   2   0       14.44       15.77      4.13 o
   1   3   0       20.68       22.37      0.80 o
   2   3   0     1363.00     1378.71      3.60 o
   3   3   0     2536.58     2335.47      8.25 o
   4   3   0        2.22        1.52      0.94 o
   5   3   0      397.65      363.10      2.03 o
   6   3   0      315.09      333.66      2.58 o
   7   3   0     2685.16     2796.76     12.04 o
   8   3   0       85.35       97.01      2.15 o
   9   3   0      134.32      145.45      3.20 o
  10   3   0      132.38      113.83      3.27 o
  11   3   0        5.82        1.57      2.95 o
  12   3   0      122.95      120.20      4.43 o
  13   3   0        4.80        5.40      3.33 o
  14   3   0       28.28       25.31      4.54 o
   0   4   0    23111.98    21113.92    133.50 o
   1   4   0     2561.45     2363.41      4.41 o
   2   4   0      981.51     1017.77      5.05 o
   3   4   0      379.96      429.31      2.17 o
   4   4   0      338.09      344.85      2.27 o
   5   4   0      461.26      503.63      3.13 o
   6   4   0       11.10        8.46      1.10 o
   7   4   0      194.60      177.76      2.92 o
   8   4   0       63.70       71.21      1.95 o
   9   4   0      350.04      377.24      4.37 o
  10   4   0     1294.62     1304.98      8.64 o
  11   4   0       85.54       95.10      4.37 o
  12   4   0       11.91        9.94      2.42 o
  13   4   0        5.54        8.32      4.80 o
  14   4   0        2.50        5.20      4.44 o
   1   5   0     1282.37     1480.28      3.50 o
   2   5   0      572.38      580.35      2.82 o
   3   5   0      154.53      172.52      2.17 o
   4   5   0      524.62      581.59      3.15 o
   5   5   0        1.73        4.80      1.19 o
   6   5   0       72.19       71.21      1.54 o
   7   5   0        7.29        5.64      1.26 o
   8   5   0       28.24       30.95      1.77 o
   9   5   0      450.54      474.14      4.16 o
  10   5   0        2.61        3.62      2.42 o
  11   5   0      184.52      194.47      4.03 o
  12   5   0       82.88       80.12      4.34 o
  13   5   0       23.53       22.67      4.43 o
  14   5   0        0.00        1.50      4.01 o
   0   6   0      398.90      481.57      4.37 o
   1   6   0      697.65      624.78      4.44 o
   2   6   0     1742.38     1704.07      8.46 o
   3   6   0      242.48      234.17      1.99 o
   4   6   0        4.27        4.51      1.21 o
   5   6   0      336.64      322.72      2.60 o
   6   6   0        0.12        0.90      1.36 o
   7   6   0      167.65      192.52      2.26 o
   8   6   0      110.92      106.44      2.17 o
   9   6   0        8.52        8.41      2.05 o
  10   6   0       36.74       38.83      2.60 o
  11   6   0        3.00        3.50      2.73 o
  12   6   0      139.90      140.59      4.40 o
  13   6   0       58.68       67.55      4.83 o
  14   6   0        7.50        8.74      4.08 o
   1   7   0      245.55      279.74      1.89 o
   2   7   0      505.54      548.08      4.25 o
   3   7   0       26.38       32.40      1.57 o
   4   7   0       15.97       13.85      1.13 o
   5   7   0      229.16      217.38      2.70 o
   6   7   0       69.62       65.21      1.89 o
   7   7   0        0.02        5.10      1.87 o
   8   7   0      538.46      528.60      5.70 o
   9   7   0        0.05       -0.01      2.29 o
  10   7   0       21.89       21.95      2.66 o
  11   7   0       27.78       30.69      3.00 o
  12   7   0        3.55        3.33      3.56 o
  13   7   0       54.01       59.35      5.35 o
   0   8   0      154.95      174.51      3.16 o
   1   8   0       64.75       58.88      2.03 o
   2   8   0        0.28       -0.01      1.23 o
   3   8   0      672.84      760.57      4.93 o
   4   8   0        6.59        6.26      1.14 o
   5   8   0       51.14       54.09      2.07 o
   6   8   0       30.67       26.55      1.81 o
   7   8   0       94.06      100.68      2.49 o
   8   8   0      102.99      101.32      2.93 o
   9   8   0       82.93       78.29      3.03 o
  10   8   0      525.60      540.15      6.38 o
  11   8   0        4.70        6.63      3.24 o
  12   8   0        1.32       -0.02      4.21 o
  13   8   0        0.33        1.13      4.89 o
   1   9   0       47.89       50.54      1.45 o
   2   9   0      187.50      170.61      2.09 o
   3   9   0       64.79       68.76      2.17 o
   4   9   0      111.76      119.07      2.96 o
   5   9   0       16.02       17.52      1.52 o
   6   9   0       89.56       86.49      2.20 o
   7   9   0      106.71      102.18      2.79 o
   8   9   0       39.44       36.98      2.28 o
   9   9   0       44.50       41.32      2.69 o
  10   9   0        8.81       12.27      3.64 o
  11   9   0       36.42       39.94      4.79 o
  12   9   0       28.62       25.61      4.70 o
   0  10   0      578.10      610.14      8.50 o
   1  10   0       13.12        9.73      1.99 o
   2  10   0      576.50      549.86      7.77 o
   3  10   0        6.30        5.23      2.09 o
   4  10   0        1.84        2.09      2.36 o
   5  10   0        9.50       10.57      2.05 o
   6  10   0       40.35       36.77      1.85 o
   7  10   0       92.52       92.74      2.48 o
   8  10   0       84.35       82.32      2.86 o
   9  10   0      138.49      128.81      4.02 o
  10  10   0        0.60        1.71      3.31 o
  11  10   0        0.01       -0.02      4.03 o
   1  11   0      268.73      265.36      3.85 o
   2  11   0      677.53      688.28     10.04 o
   3  11   0       54.23       58.76      2.68 o
   4  11   0       71.95       63.35      2.81 o
   5  11   0      154.44      155.55      2.89 o
   6  11   0        4.20        1.45      2.09 o
   7  11   0       22.16       20.05      2.43 o
   8  11   0        0.41       -0.02      3.46 o
   9  11   0        2.31        1.92      3.12 o
  10  11   0       38.88       42.87      4.29 o
   0  12   0        4.01        3.72      3.24 o
   1  12   0       51.69       49.79      2.76 o
   2  12   0      113.02      124.20      3.78 o
   3  12   0      117.52      109.86      4.11 o
   4  12   0       16.50       13.14      3.18 o
   5  12   0       74.09       68.12      2.91 o
   6  12   0        1.03       -0.02      3.57 o
   7  12   0        0.52       -0.02      3.58 o
   8  12   0       13.52       10.93      3.89 o
   9  12   0        1.14        1.25      3.66 o
   1  13   0      125.05      125.30      4.90 o
   2  13   0       96.29       87.94      5.32 o
   3  13   0        4.91        5.46      3.64 o
   4  13   0       15.02       13.85      3.77 o
   5  13   0        4.91        7.36      3.51 o
   6  13   0      169.89      203.54      5.26 o
   7  13   0        4.84        7.01      3.83 o
   8  13   0        9.86       10.01      4.12 o
   0  14   0       59.44       41.22      6.25 o
   1  14   0        0.21        4.09      4.32 o
   2  14   0        5.50        9.57      4.28 o
   3  14   0        8.82        8.38      4.36 o
   4  14   0        5.11        5.14      4.63 o
   5  14   0        6.71        4.98      4.87 o
   6  14   0        0.96        1.70      4.86 o
   1  15   0        8.17        8.42      4.42 o
   2  15   0        0.16        0.35      4.55 o
   3  15   0        0.02        0.06      4.25 o
   4  15   0       18.17       15.56      4.78 o
   1   0   1     2166.61     2146.30      8.47 o
   2   0   1     2076.28     2014.30      4.79 o
   3   0   1     6520.25     6151.68     13.79 o
   4   0   1     2278.31     2166.94      7.23 o
   5   0   1      660.46      641.20      3.91 o
   6   0   1     2584.48     2658.91      6.95 o
   7   0   1     1156.17     1193.08      3.42 o
   8   0   1      111.06      114.39      1.51 o
   9   0   1      222.67      217.30      1.95 o
  10   0   1       80.40       83.19      1.77 o
  11   0   1       62.11       59.42      1.85 o
  12   0   1       22.09       21.83      1.63 o
  13   0   1       14.50       13.74      3.84 o
  14   0   1       10.58       12.04      4.02 o
  15   0   1       11.95       16.78      4.15 o
   0   1   1      403.52      371.19      7.46 o
   1   1   1     1558.72     1580.87      2.69 o
   2   1   1     3832.44     3836.69      8.49 o
   3   1   1     4459.53     4423.69      7.89 o
   4   1   1     3195.02     3167.65      6.89 o
   5   1   1     1700.60     1765.92      5.21 o
   6   1   1      606.89      595.57      2.94 o
   7   1   1      704.31      711.41      4.12 o
   8   1   1        8.72       12.00      0.82 o
   9   1   1      266.97      260.00      1.59 o
  10   1   1      109.90      100.66      1.33 o
  11   1   1      142.82      141.97      1.63 o
  12   1   1      218.63      214.68      1.99 o
  13   1   1       65.73       70.78      2.73 o
  14   1   1       41.18       45.32      3.01 o
  15   1   1        4.21        5.97      3.17 o
   0   2   1       67.33       57.96      1.47 o
   1   2   1     5095.79     4890.48      6.74 o
   2   2   1     8580.42     8180.29     11.66 o
   3   2   1      277.52      279.36      1.23 o
   4   2   1      473.26      513.65      1.85 o
   5   2   1     1195.75     1211.74      3.46 o
   6   2   1      493.47      493.37      2.45 o
   7   2   1       78.96       81.48      1.20 o
   8   2   1      108.41      101.84      1.31 o
   9   2   1      283.18      272.10      2.09 o
  10   2   1       28.49       25.75      1.20 o
  11   2   1      336.22      314.55      7.45 o
  12   2   1      222.15      219.90      2.63 o
  13   2   1        3.24        4.55      2.57 o
  14   2   1        2.25       -0.01      2.75 o
  15   2   1        0.86       -0.02      3.12 o
   0   3   1    23395.01    21148.12     90.46 o
   1   3   1     4732.69     4616.54      7.91 o
   2   3   1     6803.77     6715.20     13.64 o
   3   3   1      657.13      638.32      1.59 o
   4   3   1     2233.70     2394.21      5.31 o
   5   3   1      535.05      540.45      1.87 o
   6   3   1     1151.53     1225.64      3.50 o
   7   3   1       79.16       95.39      1.24 o
   8   3   1      121.35      114.89      1.39 o
   9   3   1       86.84       84.83      1.55 o
  10   3   1       90.02       94.38      2.09 o
  11   3   1        5.61        5.61      1.99 o
  12   3   1      129.95      131.96      3.04 o
  13   3   1       15.53       14.80      2.73 o
  14   3   1        2.44        0.78      3.04 o
   0   4   1      172.81      203.94      2.11 o
   1   4   1     3574.16     3633.98      6.69 o
   2   4   1     4070.62     4039.62      4.85 o
   3   4   1      664.43      693.99      3.14 o
   4   4   1      662.30      655.43      1.96 o
   5   4   1      293.16      304.99      1.63 o
   6   4   1      292.25      273.05      1.55 o
   7   4   1       94.49      108.34      1.24 o
   8   4   1      306.71      334.56      1.98 o
   9   4   1       21.07       24.54      1.47 o
  10   4   1       68.86       64.90      1.77 o
  11   4   1       29.05       27.69      2.22 o
  12   4   1      184.39      188.86      4.54 o
  13   4   1        9.02        8.13      3.08 o
  14   4   1        0.61        2.32      2.99 o
   0   5   1       75.79       91.92      1.72 o
   1   5   1     1802.09     1898.19      6.87 o
   2   5   1      174.11      170.41      1.36 o
   3   5   1     1614.57     1673.15      4.27 o
   4   5   1        2.36        2.84      0.76 o
   5   5   1     2028.81     2166.33      6.82 o
   6   5   1      247.22      278.90      1.55 o
   7   5   1        3.20        2.92      1.00 o
   8   5   1        0.07       -0.01      1.12 o
   9   5   1      157.49      162.82      1.88 o
  10   5   1       78.74       78.82      2.09 o
  11   5   1      213.16      208.23      3.84 o
  12   5   1        4.92        5.74      2.50 o
  13   5   1      115.45      121.56      4.00 o
  14   5   1        0.16        1.69      3.51 o
   0   6   1      180.26      197.38      2.09 o
   1   6   1     2387.03     2434.09      6.66 o
   2   6   1       61.98       59.88      1.00 o
   3   6   1      287.60      313.45      1.50 o
   4   6   1      386.62      374.07      1.71 o
   5   6   1      267.13      290.75      1.56 o
   6   6   1      208.57      229.93      1.57 o
   7   6   1       82.73       77.79      1.40 o
   8   6   1        2.80        3.87      1.25 o
   9   6   1       12.15       11.26      1.46 o
  10   6   1      135.43      137.36      2.05 o
  11   6   1      120.12      126.08      2.39 o
  12   6   1       20.49       24.46      2.68 o
  13   6   1       34.58       41.92      3.40 o
  14   6   1        6.93        9.37      3.18 o
   0   7   1      165.55      165.57      1.79 o
   1   7   1     1058.29     1108.35      3.38 o
   2   7   1     1459.79     1460.62      4.26 o
   3   7   1      474.85      514.47      2.38 o
   4   7   1      226.21      214.06      1.35 o
   5   7   1       12.29       10.70      0.94 o
   6   7   1      202.95      202.87      2.31 o
   7   7   1      257.10      256.14      2.01 o
   8   7   1      125.65      122.71      1.93 o
   9   7   1       55.35       58.91      1.80 o
  10   7   1       35.32       36.52      1.89 o
  11   7   1       38.91       38.78      2.61 o
  12   7   1       64.72       63.34      3.05 o
  13   7   1       18.14       19.20      3.35 o
   0   8   1       17.25       16.27      1.49 o
   1   8   1      708.18      725.20      3.06 o
   2   8   1      189.05      189.70      1.51 o
   3   8   1       13.00       13.30      1.03 o
   4   8   1      177.18      182.40      2.00 o
   5   8   1      120.28      119.50      1.41 o
   6   8   1       28.78       27.39      1.28 o
   7   8   1      650.58      661.90      6.47 o
   8   8   1      155.68      168.83      2.32 o
   9   8   1      169.92      183.43      2.63 o
  10   8   1      232.69      237.18      3.20 o
  11   8   1       12.97       14.88      2.70 o
  12   8   1       18.13       16.95      2.99 o
  13   8   1        5.64        6.95      3.44 o
   0   9   1      131.79      127.11      1.82 o
   1   9   1      368.10      338.42      2.18 o
   2   9   1      171.57      165.40      1.63 o
   3   9   1       26.28       24.77      1.39 o
   4   9   1      719.55      740.42      5.07 o
   5   9   1      128.53      122.04      2.55 o
   6   9   1      142.85      138.71      1.78 o
   7   9   1      146.56      135.98      2.03 o
   8   9   1      351.55      357.71      3.10 o
   9   9   1       75.25       76.45      2.53 o
  10   9   1      109.02      108.46      2.77 o
  11   9   1       17.04       20.97      2.81 o
  12   9   1        7.63        8.86      3.27 o
   0  10   1      661.81      651.14      4.28 o
   1  10   1      169.18      149.43      1.78 o
   2  10   1       94.40       96.03      1.61 o
   3  10   1      129.81      122.71      1.99 o
   4  10   1      357.99      332.68      3.75 o
   5  10   1       43.60       39.87      1.48 o
   6  10   1      278.40      257.21      4.44 o
   7  10   1       81.03       81.60      1.86 o
   8  10   1       70.82       72.49      2.25 o
   9  10   1       97.84      100.82      2.56 o
  10  10   1       18.71       16.43      2.46 o
  11  10   1       12.78       12.15      2.93 o
   0  11   1       82.18       66.84      2.28 o
   1  11   1       12.39        8.77      1.46 o
   2  11   1       79.69       72.40      1.60 o
   3  11   1      141.22      134.02      2.14 o
   4  11   1       68.21       67.67      1.94 o
   5  11   1        1.70        0.21      1.34 o
   6  11   1      113.19      103.66      2.55 o
   7  11   1        9.51        9.29      2.14 o
   8  11   1       34.00       35.19      2.32 o
   9  11   1       11.32       11.09      2.30 o
  10  11   1       20.94       22.95      2.88 o
   0  12   1      179.76      186.90      4.14 o
   1  12   1       25.33       23.99      2.14 o
   2  12   1      468.54      471.11      3.90 o
   3  12   1       74.19       80.21      2.50 o
   4  12   1       31.54       27.78      1.79 o
   5  12   1       42.04       44.77      2.41 o
   6  12   1       45.95       51.65      2.41 o
   7  12   1        2.02        2.17      2.61 o
   8  12   1        5.16        3.65      2.49 o
   9  12   1       10.71       12.51      2.68 o
   0  13   1      206.40      218.33      5.65 o
   1  13   1        1.10        1.10      2.93 o
   2  13   1       62.56       61.13      3.49 o
   3  13   1       41.72       46.44      2.77 o
   4  13   1       11.78       12.14      2.67 o
   5  13   1       31.15       35.31      2.84 o
   6  13   1       28.70       31.88      2.76 o
   7  13   1       39.96       39.43      3.13 o
   8  13   1       19.38       25.33      3.20 o
   0  14   1        1.54        5.35      4.50 o
   1  14   1       99.43      102.85      3.49 o
   2  14   1        4.93        1.32      3.00 o
   3  14   1        4.66        5.32      2.99 o
   4  14   1       15.84       20.54      3.11 o
   5  14   1        5.06        4.19      3.28 o
   6  14   1        5.60        2.64      3.38 o
   0  15   1        2.56       -0.02      4.28 o
   1  15   1       11.73       15.70      3.04 o
   2  15   1        7.26        5.75      3.11 o
   3  15   1        0.56       -0.02      3.06 o
   4  15   1       15.05       20.57      3.51 o
   0   0   2     1052.40     1025.50      5.87 o
   1   0   2       37.23       39.47      1.47 o
   2   0   2     3918.23     3694.22      8.78 o
   3   0   2    15378.63    14254.28     27.07 o
   4   0   2     5269.73     5379.99      8.75 o
   5   0   2        0.06        2.27      0.90 o
   6   0   2     1411.76     1598.32     17.44 o
   7   0   2       13.38       11.39      0.92 o
   8   0   2       23.18       24.72      1.06 o
   9   0   2       75.38       67.40      1.39 o
  10   0   2        3.06        3.44      1.13 o
  11   0   2       13.76       12.76      1.12 o
  12   0   2        0.45       -0.01      2.68 o
  13   0   2       49.43       52.69      3.40 o
  14   0   2       40.95       45.41      4.18 o
  15   0   2        7.27       14.57      4.83 o
   0   1   2    25265.00    21387.71    114.38 o
   1   1   2     3344.08     3194.61      3.64 o
   2   1   2     4800.14     4667.74      8.61 o
   3   1   2     2096.78     2112.86      3.57 o
   4   1   2     1336.59     1332.43      4.05 o
   5   1   2      564.22      613.93      4.13 o
   6   1   2      139.57      155.62      1.43 o
   7   1   2       54.27       57.56      1.07 o
   8   1   2      325.29      309.43      1.87 o
   9   1   2       39.05       35.83      1.01 o
  10   1   2      172.75      182.10      1.93 o
  11   1   2      273.94      265.27      2.31 o
  12   1   2      170.31      158.96      2.08 o
  13   1   2       79.25       80.28      2.53 o
  14   1   2       45.23       50.99      3.04 o
  15   1   2       10.61       12.82      3.52 o
   0   2   2     5308.89     5068.22     12.87 o
   1   2   2     2229.33     2281.75      4.81 o
   2   2   2     2514.42     2515.31      4.91 o
   3   2   2     2903.13     2944.36      6.02 o
   4   2   2       60.60       61.80      0.80 o
   5   2   2     1059.94     1074.70      3.38 o
   6   2   2        3.19        3.69      0.96 o
   7   2   2      418.14      431.38      2.55 o
   8   2   2       10.89       10.16      0.95 o
   9   2   2      216.72      209.72      1.81 o
  10   2   2      121.87      110.06      1.78 o
  11   2   2       39.05       35.07      1.51 o
  12   2   2       27.18       22.37      1.84 o
  13   2   2       10.53        8.36      2.55 o
  14   2   2       47.46       45.36      2.99 o
  15   2   2        6.30        6.33      3.31 o
   0   3   2     4562.34     4329.26     11.41 o
   1   3   2      110.78      108.74      0.99 o
   2   3   2      493.80      464.20      1.67 o
   3   3   2      191.80      220.05      0.95 o
   4   3   2     1845.25     1865.40      6.44 o
   5   3   2      688.75      732.61      3.04 o
   6   3   2     1209.00     1241.70      4.75 o
   7   3   2       79.00       76.28      1.25 o
   8   3   2      144.96      150.67      1.59 o
   9   3   2      247.74      255.25      2.14 o
  10   3   2      517.60      502.38      4.90 o
  11   3   2      197.14      189.12      3.04 o
  12   3   2       75.39       72.25      2.77 o
  13   3   2       53.29       56.01      2.96 o
  14   3   2        0.79        0.21      3.12 o
   0   4   2      286.45      333.66      1.71 o
   1   4   2     4592.92     4519.93      9.82 o
   2   4   2      205.43      186.93      1.28 o
   3   4   2      593.28      610.40      1.59 o
   4   4   2      172.42      176.85      1.15 o
   5   4   2      168.49      170.73      1.26 o
   6   4   2      476.18      475.09      2.84 o
   7   4   2      532.02      545.56      3.24 o
   8   4   2       48.54       43.50      1.13 o
   9   4   2      154.95      153.48      2.30 o
  10   4   2       30.40       32.20      2.02 o
  11   4   2       61.09       62.27      2.04 o
  12   4   2       35.89       40.27      3.20 o
  13   4   2        0.21        1.06      2.66 o
  14   4   2        0.51       -0.02      3.51 o
   0   5   2     2507.27     2684.17      7.40 o
   1   5   2      905.17      977.57      2.41 o
   2   5   2      395.29      387.41      1.77 o
   3   5   2      388.27      380.42      1.44 o
   4   5   2       78.21       78.87      1.00 o
   5   5   2      635.16      707.70      2.47 o
   6   5   2       83.86       90.83      1.29 o
   7   5   2      165.65      159.80      1.40 o
   8   5   2      117.29      120.37      1.44 o
   9   5   2      195.20      190.47      1.90 o
  10   5   2      346.90      353.59      3.25 o
  11   5   2        3.48        5.47      2.22 o
  12   5   2        4.10        6.12      3.17 o
  13   5   2       99.27      110.80      3.75 o
  14   5   2       23.05       22.53      3.63 o
   0   6   2     7428.79     7725.90     57.35 o
   1   6   2      159.71      145.33      1.27 o
   2   6   2      300.25      318.08      1.49 o
   3   6   2      926.85     1005.29      2.28 o
   4   6   2      374.13      387.15      1.65 o
   5   6   2       27.49       26.09      0.96 o
   6   6   2      122.58      124.74      1.37 o
   7   6   2      172.34      180.24      1.74 o
   8   6   2      232.66      227.87      2.08 o
   9   6   2       28.09       28.02      1.50 o
  10   6   2      222.63      231.65      3.17 o
  11   6   2       45.97       52.17      2.54 o
  12   6   2       27.73       26.01      2.67 o
  13   6   2        4.55        8.72      3.34 o
   0   7   2      186.59      182.51      2.56 o
   1   7   2      169.44      152.66      1.15 o
   2   7   2      110.97      106.36      1.08 o
   3   7   2      205.07      221.74      1.52 o
   4   7   2       15.02       14.43      0.93 o
   5   7   2      295.72      309.43      1.71 o
   6   7   2      164.36      172.36      1.71 o
   7   7   2      213.98      222.68      2.38 o
   8   7   2        4.96        6.86      1.53 o
   9   7   2      168.19      167.50      2.12 o
  10   7   2       46.18       47.87      2.03 o
  11   7   2       27.09       31.04      2.52 o
  12   7   2       17.66       20.15      3.22 o
  13   7   2        5.06        2.30      3.08 o
   0   8   2      273.19      245.30      6.73 o
   1   8   2      282.62      274.02      2.62 o
   2   8   2      202.37      194.33      2.46 o
   3   8   2       15.37       16.53      0.87 o
   4   8   2      781.58      788.06      4.19 o
   5   8   2      194.48      182.59      1.82 o
   6   8   2      124.07      127.73      1.81 o
   7   8   2      222.74      246.67      3.09 o
   8   8   2      469.89      495.67      4.44 o
   9   8   2       92.34       95.81      2.01 o
  10   8   2       11.16       13.34      2.11 o
  11   8   2      100.31      104.88      2.94 o
  12   8   2       57.49       62.15      3.48 o
   0   9   2      582.65      545.86      4.02 o
   1   9   2       36.43       36.50      1.22 o
   2   9   2      383.82      368.25      3.04 o
   3   9   2      463.77      488.27      2.49 o
   4   9   2      287.00      274.48      2.76 o
   5   9   2      131.33      135.39      1.82 o
   6   9   2       12.53       12.53      1.53 o
   7   9   2      112.26      114.49      2.01 o
   8   9   2       12.38       15.85      1.91 o
   9   9   2       15.73       14.96      2.30 o
  10   9   2       42.46       44.48      2.42 o
  11   9   2        7.96        7.85      2.50 o
  12   9   2        6.77        9.26      3.24 o
   0  10   2       63.96       65.88      4.52 o
   1  10   2       71.54       74.35      2.05 o
   2  10   2      201.31      204.87      2.21 o
   3  10   2       22.01       23.62      1.55 o
   4  10   2      172.31      178.28      2.29 o
   5  10   2       46.48       44.59      1.39 o
   6  10   2       52.08       43.54      1.73 o
   7  10   2       88.09       91.80      2.07 o
   8  10   2        2.23        4.74      2.12 o
   9  10   2       78.45       83.32      2.48 o
  10  10   2       20.08       20.03      2.54 o
  11  10   2       19.33       17.45      3.10 o
   0  11   2       48.70       52.09      2.56 o
   1  11   2      454.81      458.54      4.04 o
   2  11   2      249.77      236.25      2.63 o
   3  11   2       27.04       25.64      1.39 o
   4  11   2      132.28      132.75      2.35 o
   5  11   2       64.92       62.84      2.26 o
   6  11   2       12.92        9.91      1.13 o
   7  11   2       90.70       89.69      2.55 o
   8  11   2       20.49       20.51      2.12 o
   9  11   2       18.79       18.90      2.74 o
  10  11   2       12.53       11.92      3.08 o
   0  12   2        3.23        1.13      2.53 o
   1  12   2      192.10      198.88      2.74 o
   2  12   2       89.31       94.97      2.25 o
   3  12   2       50.96       50.83      2.30 o
   4  12   2       32.76       37.77      2.66 o
   5  12   2      103.58      106.06      3.05 o
   6  12   2       42.10       42.07      2.46 o
   7  12   2       31.64       35.56      2.31 o
   8  12   2       24.71       24.82      2.75 o
   9  12   2       10.52       12.58      3.18 o
   0  13   2       59.64       53.41      4.40 o
   1  13   2       56.76       56.23      3.32 o
   2  13   2      191.04      195.34      3.78 o
   3  13   2      133.78      148.88      3.72 o
   4  13   2       80.33       80.26      3.32 o
   5  13   2       32.05       28.54      2.76 o
   6  13   2       13.64       15.95      2.99 o
   7  13   2       28.52       27.16      3.04 o
   8  13   2       17.31       19.65      3.17 o
   0  14   2       43.18       41.10      4.57 o
   1  14   2       32.66       32.27      3.28 o
   2  14   2        4.77        8.42      3.12 o
   3  14   2       15.19       16.93      3.03 o
   4  14   2       11.41       11.47      3.15 o
   5  14   2       22.73       23.91      3.07 o
   6  14   2       10.74       14.41      3.19 o
   0  15   2        1.93        5.83      5.08 o
   1  15   2       14.69       22.01      3.31 o
   2  15   2        3.44        4.71      3.11 o
   3  15   2        5.04       10.21      3.24 o
   4  15   2       14.40       12.02      3.66 o
   1   0   3     5910.07     5489.22     12.37 o
   2   0   3    12956.04    12418.75     50.89 o
   3   0   3    11978.32    11494.64     35.89 o
   4   0   3        3.60        6.88      0.67 o
   5   0   3      474.13      579.97      3.24 o
   6   0   3      486.94      504.81      5.21 o
   7   0   3      540.11      527.37      3.69 o
   8   0   3       32.21       25.72      1.71 o
   9   0   3       85.64       77.74      2.18 o
  10   0   3        0.21       -0.01      2.29 o
  11   0   3       81.10       71.32      2.91 o
  12   0   3       57.41       51.23      3.04 o
  13   0   3       99.98       96.33      3.73 o
  14   0   3       44.00       55.42      5.11 o
  15   0   3        4.33       11.10      5.02 o
   0   1   3    10364.50    10033.29     42.35 o
   1   1   3     1789.95     1746.34      4.27 o
   2   1   3     2406.55     2431.90      4.80 o
   3   1   3     1541.74     1479.74      3.02 o
   4   1   3      563.49      546.00      1.85 o
   5   1   3      932.37      943.25      3.28 o
   6   1   3      120.58      114.47      1.31 o
   7   1   3      360.35      356.69      2.92 o
   8   1   3      240.27      242.03      1.83 o
   9   1   3      171.98      170.46      1.97 o
  10   1   3      275.01      271.89      2.88 o
  11   1   3        1.75        1.51      1.33 o
  12   1   3       51.09       49.67      2.15 o
  13   1   3       33.11       31.30      2.34 o
  14   1   3       61.74       60.19      3.20 o
   0   2   3     3168.68     3187.21      6.44 o
   1   2   3       45.23       58.31      0.58 o
   2   2   3     1656.01     1587.22      3.99 o
   3   2   3      268.77      246.01      1.01 o
   4   2   3     1905.23     2031.67      5.36 o
   5   2   3     1225.46     1338.41      3.93 o
   6   2   3     1982.89     2133.51      6.07 o
   7   2   3      669.50      735.30      2.83 o
   8   2   3       46.57       52.52      1.33 o
   9   2   3      208.41      198.66      2.09 o
  10   2   3        4.26        5.58      1.68 o
  11   2   3       25.39       22.44      1.98 o
  12   2   3       26.94       25.04      2.05 o
  13   2   3       12.22        5.83      2.18 o
  14   2   3        9.91       10.64      2.99 o
   0   3   3     8620.28     8660.68     13.27 o
   1   3   3       64.10       63.11      0.57 o
   2   3   3     1141.22     1154.69      2.96 o
   3   3   3      423.26      452.84      1.62 o
   4   3   3      595.93      599.18      1.74 o
   5   3   3     1262.29     1385.40      4.10 o
   6   3   3     2049.86     2020.23      7.83 o
   7   3   3      345.19      369.14      1.86 o
   8   3   3       40.76       42.20      1.21 o
   9   3   3      123.03      103.05      2.72 o
  10   3   3       70.40       69.72      1.91 o
  11   3   3      132.21      119.10      2.43 o
  12   3   3        0.02       -0.01      2.62 o
  13   3   3       15.62       14.38      2.68 o
  14   3   3        2.68       -0.02      3.20 o
   0   4   3       16.37       18.42      0.91 o
   1   4   3      314.46      346.65      1.88 o
   2   4   3     1701.54     1758.67      4.04 o
   3   4   3     2187.81     2249.10      6.63 o
   4   4   3      258.81      273.64      1.61 o
   5   4   3      142.20      145.25      1.24 o
   6   4   3     2009.83     2141.56      5.77 o
   7   4   3       79.65       76.72      1.34 o
   8   4   3       63.56       56.71      1.43 o
   9   4   3      142.88      139.40      2.01 o
  10   4   3       25.15       24.70      1.88 o
  11   4   3       30.91       28.58      1.65 o
  12   4   3       85.49       85.32      3.06 o
  13   4   3       60.50       66.01      3.51 o
  14   4   3        3.48        3.52      3.20 o
   0   5   3      656.33      645.94      3.37 o
   1   5   3      878.72      933.87      3.28 o
   2   5   3      585.14      569.36      2.31 o
   3   5   3       57.14       60.68      0.96 o
   4   5   3     1073.94     1121.41      3.71 o
   5   5   3       71.33       77.81      1.19 o
   6   5   3      221.45      231.60      1.57 o
   7   5   3      749.64      754.10      3.40 o
   8   5   3       22.06       20.31      1.16 o
   9   5   3       66.62       61.75      1.96 o
  10   5   3      161.38      165.99      2.46 o
  11   5   3       12.73       11.30      2.03 o
  12   5   3       69.00       63.85      2.79 o
  13   5   3        0.26        2.12      3.13 o
  14   5   3       17.89       23.56      3.51 o
   0   6   3      134.91      116.69      1.73 o
   1   6   3     1953.64     2053.15      6.81 o
   2   6   3      209.56      230.78      1.57 o
   3   6   3     1110.25     1110.66      3.74 o
   4   6   3      120.52      122.17      1.19 o
   5   6   3      580.05      607.06      2.15 o
   6   6   3      268.83      286.65      1.80 o
   7   6   3       33.56       38.67      1.57 o
   8   6   3      118.31      123.88      1.85 o
   9   6   3      420.65      419.19      5.76 o
  10   6   3       18.51       20.33      2.16 o
  11   6   3       35.20       40.34      2.90 o
  12   6   3       19.96       18.98      2.89 o
  13   6   3       18.30       21.37      3.50 o
   0   7   3      456.11      457.38      3.32 o
   1   7   3      837.87      828.81      3.92 o
   2   7   3       13.30       14.41      0.80 o
   3   7   3      351.15      411.36      1.90 o
   4   7   3      167.89      172.72      1.31 o
   5   7   3       85.67       86.63      1.27 o
   6   7   3       86.66       99.37      1.59 o
   7   7   3       40.85       40.95      1.66 o
   8   7   3       42.66       45.34      1.76 o
   9   7   3       52.83       47.40      1.90 o
  10   7   3       91.58       89.51      2.86 o
  11   7   3       20.94       21.07      2.57 o
  12   7   3       18.18       22.85      2.93 o
  13   7   3        0.87        2.64      3.30 o
   0   8   3       55.46       65.09      1.49 o
   1   8   3      138.14      123.81      1.37 o
   2   8   3      214.59      210.41      1.47 o
   3   8   3       86.02       92.80      1.23 o
   4   8   3      365.60      373.01      2.20 o
   5   8   3      373.36      379.04      2.75 o
   6   8   3      334.73      345.56      2.48 o
   7   8   3      990.27      965.62      5.63 o
   8   8   3      221.75      217.12      2.34 o
   9   8   3       90.00       88.82      2.15 o
  10   8   3       12.43       13.94      2.34 o
  11   8   3       12.48       13.90      2.45 o
  12   8   3       20.28       21.88      2.98 o
   0   9   3      496.05      477.25      3.24 o
   1   9   3        7.80        8.41      1.19 o
   2   9   3       22.13       19.51      0.84 o
   3   9   3       76.01       77.64      1.24 o
   4   9   3       94.44      100.64      1.62 o
   5   9   3       47.45       44.65      1.99 o
   6   9   3      140.62      144.09      1.99 o
   7   9   3      172.26      165.90      2.39 o
   8   9   3        1.49        1.66      1.94 o
   9   9   3       19.44       23.22      2.43 o
  10   9   3       23.83       26.78      2.52 o
  11   9   3       47.59       51.15      2.79 o
  12   9   3       18.50       19.15      3.37 o
   0  10   3       19.49       22.60      2.22 o
   1  10   3      369.07      356.81      2.49 o
   2  10   3       91.81      101.44      1.37 o
   3  10   3       52.38       48.98      1.49 o
   4  10   3       28.85       24.33      1.25 o
   5  10   3      250.85      229.90      2.50 o
   6  10   3      149.87      153.57      2.61 o
   7  10   3      166.39      154.86      2.59 o
   8  10   3      185.27      186.39      3.15 o
   9  10   3       86.66       91.97      2.91 o
  10  10   3       24.09       26.65      2.74 o
  11  10   3       15.04       18.80      3.50 o
   0  11   3      393.69      413.32      5.76 o
   1  11   3       35.50       31.43      1.67 o
   2  11   3       45.82       45.49      1.42 o
   3  11   3       39.28       37.83      1.63 o
   4  11   3       36.27       36.67      1.80 o
   5  11   3       70.69       70.11      2.16 o
   6  11   3        6.53        4.74      1.65 o
   7  11   3        0.49        0.37      2.24 o
   8  11   3       16.74       16.17      2.50 o
   9  11   3       70.09       77.29      3.03 o
  10  11   3        1.66        5.69      3.14 o
   0  12   3      150.45      130.89      3.51 o
   1  12   3      107.61      101.83      2.55 o
   2  12   3        8.43        6.57      1.70 o
   3  12   3       41.31       36.45      2.23 o
   4  12   3      325.52      331.20      3.74 o
   5  12   3       67.19       66.59      2.78 o
   6  12   3       12.22       11.48      2.27 o
   7  12   3        2.02        3.57      2.50 o
   8  12   3       50.23       56.06      3.34 o
   9  12   3        1.19        3.49      3.58 o
   0  13   3       16.05       13.03      4.79 o
   1  13   3       62.94       63.63      3.35 o
   2  13   3       36.48       45.24      3.28 o
   3  13   3       30.69       37.03      3.13 o
   4  13   3       39.44       50.34      3.27 o
   5  13   3        6.35        8.91      2.97 o
   6  13   3       13.69       14.70      3.40 o
   7  13   3       23.86       27.17      3.48 o
   8  13   3       35.66       39.06      3.52 o
   0  14   3        0.26       -0.02      4.42 o
   1  14   3       55.70       54.54      3.45 o
   2  14   3       16.53       14.77      3.27 o
   3  14   3       13.43       12.42      3.10 o
   4  14   3       25.24       28.19      3.33 o
   5  14   3        1.91        1.33      3.25 o
   6  14   3       29.94       32.85      3.59 o
   0  15   3        8.86        4.80      4.55 o
   1  15   3       16.18       20.09      3.37 o
   2  15   3       17.61       18.33      3.32 o
   3  15   3        3.66        0.17      3.41 o
   0   0   4    13823.92    13397.42    116.14 o
   1   0   4    14059.35    13403.17     48.67 o
   2   0   4     4227.23     4467.94     14.82 o
   3   0   4     3932.79     3983.43     13.69 o
   4   0   4     1563.82     1622.45      4.67 o
   5   0   4     5419.17     5845.15     15.67 o
   6   0   4       69.21       63.27      1.93 o
   7   0   4       83.32       69.71      1.93 o
   8   0   4       11.48       10.84      1.51 o
   9   0   4      463.53      499.01      3.63 o
  10   0   4      132.71      111.91      2.74 o
  11   0   4       57.15       62.99      2.91 o
  12   0   4       12.52       11.91      3.04 o
  13   0   4        4.65        3.68      2.95 o
  14   0   4       79.02       93.60      4.95 o
   0   1   4     1467.20     1464.57      7.40 o
   1   1   4      711.56      730.20      2.27 o
   2   1   4      304.25      338.24      1.16 o
   3   1   4      779.88      798.23      2.34 o
   4   1   4     1096.80     1229.43      2.97 o
   5   1   4       58.76       75.57      1.05 o
   6   1   4     1150.86     1288.79      4.11 o
   7   1   4      160.56      143.03      1.35 o
   8   1   4      148.39      145.18      1.44 o
   9   1   4        1.37        1.37      1.09 o
  10   1   4      202.14      167.36      3.23 o
  11   1   4       92.94       91.31      2.08 o
  12   1   4       60.94       58.97      2.44 o
  13   1   4       67.78       68.00      2.67 o
  14   1   4       21.37       23.10      3.23 o
   0   2   4     1179.66     1153.84      4.26 o
   1   2   4     1318.35     1235.31      2.19 o
   2   2   4     1776.69     1804.67      3.74 o
   3   2   4     1568.51     1604.97      3.96 o
   4   2   4      864.81      848.84      2.94 o
   5   2   4      389.40      383.59      1.69 o
   6   2   4       89.86       89.23      1.06 o
   7   2   4       31.65       31.59      0.92 o
   8   2   4      297.85      303.54      1.99 o
   9   2   4      330.55      329.96      2.40 o
  10   2   4      259.82      253.27      2.59 o
  11   2   4       39.62       31.95      1.99 o
  12   2   4      115.58      121.91      2.73 o
  13   2   4       25.93       26.47      2.57 o
  14   2   4       25.02       23.65      3.00 o
   0   3   4     8681.75     8443.99     17.96 o
   1   3   4      275.87      292.69      1.27 o
   2   3   4      383.97      366.69      1.59 o
   3   3   4      450.61      445.00      1.78 o
   4   3   4      141.69      150.16      1.41 o
   5   3   4      183.06      185.99      1.49 o
   6   3   4       22.10       18.90      0.98 o
   7   3   4       96.01       94.83      1.11 o
   8   3   4       30.55       30.27      0.99 o
   9   3   4       62.94       59.14      1.54 o
  10   3   4       17.70       18.62      1.81 o
  11   3   4       52.00       48.10      2.12 o
  12   3   4       23.38       20.47      2.39 o
  13   3   4       44.61       43.83      2.91 o
  14   3   4        1.91       -0.02      3.01 o
   0   4   4     3881.21     4053.52     11.70 o
   1   4   4     2595.31     2640.84      7.00 o
   2   4   4      989.95      971.59      2.32 o
   3   4   4     1183.60     1217.97      3.85 o
   4   4   4       43.29       36.25      0.85 o
   5   4   4     2691.01     2916.13      8.01 o
   6   4   4      106.29      113.79      1.25 o
   7   4   4      248.04      245.61      1.74 o
   8   4   4      379.24      388.66      2.18 o
   9   4   4      349.55      351.96      3.11 o
  10   4   4      276.85      248.06      4.93 o
  11   4   4       59.30       59.88      2.41 o
  12   4   4       78.83       73.06      2.86 o
  13   4   4       22.92       24.78      3.15 o
  14   4   4        0.04        0.54      3.27 o
   0   5   4      541.44      657.18      2.66 o
   1   5   4       61.51       71.96      0.85 o
   2   5   4      870.11      910.12      2.29 o
   3   5   4     1545.43     1611.78      4.34 o
   4   5   4      371.28      417.64      2.17 o
   5   5   4       34.10       33.37      1.07 o
   6   5   4      148.15      167.40      1.40 o
   7   5   4       38.40       40.21      1.33 o
   8   5   4      426.12      417.79      2.91 o
   9   5   4      152.96      159.10      2.84 o
  10   5   4       84.32       79.70      2.01 o
  11   5   4       80.76       72.83      2.00 o
  12   5   4       15.27       15.17      2.81 o
  13   5   4       30.79       37.16      3.46 o
  14   5   4       30.90       43.97      3.72 o
   0   6   4        6.27        8.42      1.18 o
   1   6   4      975.46     1093.80      2.92 o
   2   6   4       65.88       74.13      0.97 o
   3   6   4       49.37       63.18      1.08 o
   4   6   4      114.59      125.03      1.20 o
   5   6   4      155.46      154.75      1.51 o
   6   6   4      101.66      103.98      1.59 o
   7   6   4      209.53      227.48      2.33 o
   8   6   4       20.00       19.90      1.30 o
   9   6   4       30.39       27.51      1.86 o
  10   6   4       54.28       58.56      2.74 o
  11   6   4       30.64       27.86      2.14 o
  12   6   4        0.51       -0.01      2.79 o
  13   6   4       27.66       25.79      3.58 o
   0   7   4      292.55      263.72      2.15 o
   1   7   4      142.32      170.55      1.13 o
   2   7   4      420.01      434.66      2.78 o
   3   7   4       86.39       92.38      1.29 o
   4   7   4      109.79       97.13      1.15 o
   5   7   4      143.15      144.66      1.68 o
   6   7   4       25.60       22.44      1.72 o
   7   7   4      163.40      154.18      2.38 o
   8   7   4       67.60       65.24      1.89 o
   9   7   4       75.70       82.63      1.95 o
  10   7   4      177.98      185.89      3.27 o
  11   7   4       59.65       62.22      2.89 o
  12   7   4      110.23      119.48      3.53 o
  13   7   4       12.81       13.48      3.02 o
   0   8   4      726.89      745.10      4.35 o
   1   8   4       11.92       11.75      0.72 o
   2   8   4       14.26       13.34      0.67 o
   3   8   4       83.93       80.20      1.28 o
   4   8   4       72.71       66.41      1.45 o
   5   8   4      148.13      138.05      1.79 o
   6   8   4      176.43      180.20      2.15 o
   7   8   4       98.34       96.04      2.29 o
   8   8   4        8.12        6.89      2.00 o
   9   8   4        3.51        4.85      1.95 o
  10   8   4       48.72       47.31      2.47 o
  11   8   4       77.21       76.65      2.95 o
  12   8   4       23.58       24.52      3.02 o
   0   9   4      241.69      256.80      3.63 o
   1   9   4      220.76      213.50      1.85 o
   2   9   4        2.70        3.72      1.06 o
   3   9   4        0.94        0.56      0.98 o
   4   9   4      330.57      325.66      2.27 o
   5   9   4       18.39       19.20      1.76 o
   6   9   4       68.05       63.49      1.89 o
   7   9   4       97.81      101.28      2.35 o
   8   9   4       43.12       43.91      2.22 o
   9   9   4      102.43       97.48      2.79 o
  10   9   4       53.50       54.55      2.78 o
  11   9   4       21.97       24.26      2.96 o
  12   9   4       13.20       12.76      3.49 o
   0  10   4       38.48       35.18      1.57 o
   1  10   4       81.58       74.40      1.60 o
   2  10   4       64.81       56.29      1.36 o
   3  10   4       48.75       47.63      1.27 o
   4  10   4       53.25       48.76      1.43 o
   5  10   4      144.77      134.59      2.22 o
   6  10   4       96.83       91.92      2.48 o
   7  10   4       41.63       39.84      2.16 o
   8  10   4       59.29       63.28      2.66 o
   9  10   4        9.09       12.25      2.37 o
  10  10   4       13.79       15.96      3.06 o
  11  10   4        2.46        2.53      3.26 o
   0  11   4       11.29       14.45      2.36 o
   1  11   4      161.87      158.34      2.40 o
   2  11   4       19.28       17.55      0.96 o
   3  11   4       18.90       14.97      1.25 o
   4  11   4      177.28      174.91      2.34 o
   5  11   4      101.90       93.53      2.01 o
   6  11   4       33.01       32.15      2.03 o
   7  11   4        6.41        5.38      2.39 o
   8  11   4       16.16       16.67      2.67 o
   9  11   4       15.30       18.24      2.95 o
  10  11   4       16.33       14.80      3.97 o
   0  12   4        3.67        3.43      2.62 o
   1  12   4       98.22       98.43      2.57 o
   2  12   4       24.63       19.51      2.13 o
   3  12   4        4.24        3.63      2.58 o
   4  12   4       21.85       21.39      3.04 o
   5  12   4       10.20        9.75      2.87 o
   6  12   4        3.21        3.21      2.52 o
   7  12   4       32.05       28.28      2.80 o
   8  12   4       32.67       36.93      3.50 o
   9  12   4        0.49        3.69      3.60 o
   0  13   4       20.88       15.51      4.32 o
   1  13   4       86.10       81.38      3.26 o
   2  13   4       28.32       27.04      3.06 o
   3  13   4       73.55       80.63      3.36 o
   4  13   4        6.23        9.00      3.19 o
   5  13   4       49.76       58.87      3.47 o
   6  13   4        9.75       11.39      2.91 o
   7  13   4       24.72       27.28      3.94 o
   0  14   4        0.65       -0.02      3.95 o
   1  14   4       42.43       46.82      3.25 o
   2  14   4       54.45       56.73      3.37 o
   3  14   4       26.71       22.67      3.25 o
   4  14   4       12.79       12.98      3.31 o
   5  14   4       24.22       27.66      3.50 o
   6  14   4       11.58       14.54      3.82 o
   0  15   4        0.52        2.29      4.45 o
   1  15   4        8.55        8.86      3.27 o
   2  15   4       26.53       34.35      3.36 o
   1   0   5       42.68       49.90      1.21 o
   2   0   5     1195.79     1209.21      4.21 o
   3   0   5     6219.80     6321.96     15.35 o
   4   0   5      932.81      901.80      3.26 o
   5   0   5     1798.57     1906.20      8.74 o
   6   0   5      402.14      429.60      4.53 o
   7   0   5       43.62       34.49      1.72 o
   8   0   5      218.47      192.25      3.46 o
   9   0   5       56.14       59.78      2.06 o
  10   0   5      196.58      184.82      2.91 o
  11   0   5       85.94      100.49      3.19 o
  12   0   5      316.82      315.52      4.39 o
  13   0   5       11.38       10.26      3.71 o
  14   0   5        3.09        6.33      4.13 o
   0   1   5      564.31      536.29      2.70 o
   1   1   5      753.77      731.34      4.04 o
   2   1   5     1082.72     1071.82      3.75 o
   3   1   5     1145.84     1205.82      3.49 o
   4   1   5      728.63      751.25      2.06 o
   5   1   5      983.73     1140.98      4.32 o
   6   1   5      180.05      182.03      1.39 o
   7   1   5      397.71      419.59      2.58 o
   8   1   5       35.47       36.42      1.15 o
   9   1   5       82.52       82.54      1.35 o
  10   1   5       48.70       48.70      1.77 o
  11   1   5      120.89      122.55      2.19 o
  12   1   5       35.81       35.53      2.19 o
  13   1   5       23.28       23.72      2.70 o
  14   1   5       42.33       46.74      3.07 o
   0   2   5     3726.30     3640.71     14.54 o
   1   2   5     3252.06     3211.26     10.60 o
   2   2   5      357.16      362.40      1.41 o
   3   2   5      361.64      373.74      1.44 o
   4   2   5      264.76      284.50      1.56 o
   5   2   5      393.56      387.76      1.79 o
   6   2   5       18.36       16.90      0.82 o
   7   2   5      778.46      781.00      4.29 o
   8   2   5       19.37       19.34      0.99 o
   9   2   5       38.10       32.68      1.33 o
  10   2   5      116.02      108.43      1.83 o
  11   2   5       39.99       35.05      2.07 o
  12   2   5       44.62       38.11      2.63 o
  13   2   5       41.86       44.20      2.79 o
  14   2   5        8.06        7.91      2.97 o
   0   3   5     7992.75     7984.59     17.14 o
   1   3   5      299.69      294.27      1.23 o
   2   3   5       94.11      112.57      1.02 o
   3   3   5     1140.27     1128.86      4.09 o
   4   3   5       40.21       40.07      0.62 o
   5   3   5      717.73      799.93      2.36 o
   6   3   5        7.82        8.09      0.79 o
   7   3   5      139.40      144.96      1.25 o
   8   3   5       66.03       65.86      1.27 o
   9   3   5      140.30      124.36      2.91 o
  10   3   5       56.79       48.65      1.93 o
  11   3   5       21.91       16.89      1.93 o
  12   3   5       28.27       29.07      2.77 o
  13   3   5       22.89       21.07      2.61 o
  14   3   5       19.03       16.73      2.95 o
   0   4   5      444.64      417.81      2.24 o
   1   4   5      360.28      369.13      1.17 o
   2   4   5      551.24      558.92      2.89 o
   3   4   5      185.41      234.60      1.34 o
   4   4   5     1683.49     1676.19      7.23 o
   5   4   5       80.01       79.00      1.05 o
   6   4   5       46.95       47.41      0.94 o
   7   4   5      257.83      259.19      1.68 o
   8   4   5      206.40      198.59      1.67 o
   9   4   5       40.32       42.11      1.31 o
  10   4   5       45.39       40.45      1.76 o
  11   4   5       49.70       44.06      2.80 o
  12   4   5       32.25       29.38      2.74 o
  13   4   5       44.14       46.58      3.47 o
  14   4   5        0.53        3.20      3.34 o
   0   5   5      613.40      601.05      2.97 o
   1   5   5      438.94      511.62      2.33 o
   2   5   5      154.52      168.87      1.15 o
   3   5   5      943.55     1029.53      4.81 o
   4   5   5      110.96      111.09      1.10 o
   5   5   5      123.22      117.43      1.40 o
   6   5   5       47.80       52.38      1.08 o
   7   5   5      235.81      230.50      1.91 o
   8   5   5      211.09      229.08      2.21 o
   9   5   5      168.52      158.60      2.02 o
  10   5   5      364.91      354.69      4.03 o
  11   5   5       59.79       61.32      2.99 o
  12   5   5       31.45       27.41      3.45 o
  13   5   5        8.33        7.13      3.21 o
   0   6   5      197.42      215.29      2.02 o
   1   6   5        5.29        6.39      0.75 o
   2   6   5      988.71      968.10      3.51 o
   3   6   5      122.36      127.68      1.16 o
   4   6   5       90.77       86.14      1.13 o
   5   6   5       48.85       59.13      1.17 o
   6   6   5      241.97      237.40      2.37 o
   7   6   5      197.95      199.53      2.30 o
   8   6   5       95.15       81.50      1.71 o
   9   6   5       61.87       57.96      1.87 o
  10   6   5       57.07       57.25      2.17 o
  11   6   5        0.68        2.25      2.42 o
  12   6   5        5.99        6.49      3.27 o
  13   6   5        3.20        3.41      3.54 o
   0   7   5       44.36       63.10      1.36 o
   1   7   5      168.50      191.82      1.32 o
   2   7   5       39.68       39.93      0.94 o
   3   7   5      184.44      179.84      1.44 o
   4   7   5      193.99      208.19      1.69 o
   5   7   5      245.35      244.55      1.96 o
   6   7   5      440.92      435.70      2.71 o
   7   7   5       76.41       66.40      2.10 o
   8   7   5      212.72      226.70      2.84 o
   9   7   5        4.31        3.82      1.43 o
  10   7   5       19.75       24.01      2.15 o
  11   7   5       32.14       33.84      2.93 o
  12   7   5       33.48       34.07      3.10 o
   0   8   5      158.92      149.27      2.38 o
   1   8   5       10.24       11.07      0.99 o
   2   8   5      184.31      183.66      1.41 o
   3   8   5      332.62      362.82      2.91 o
   4   8   5      235.48      254.65      2.72 o
   5   8   5       90.54       87.40      1.60 o
   6   8   5      267.52      284.48      3.48 o
   7   8   5      181.44      173.14      2.52 o
   8   8   5       84.82       96.92      2.49 o
   9   8   5      128.16      134.31      2.97 o
  10   8   5       66.94       67.83      2.79 o
  11   8   5       98.35      102.51      3.65 o
  12   8   5       28.84       37.99      3.81 o
   0   9   5       62.75       67.47      1.68 o
   1   9   5      170.65      185.96      1.55 o
   2   9   5      111.47      112.85      1.36 o
   3   9   5        2.09        2.44      0.81 o
   4   9   5       21.07       19.77      1.28 o
   5   9   5       49.87       46.86      1.86 o
   6   9   5      162.62      155.13      2.18 o
   7   9   5       75.43       64.05      2.08 o
   8   9   5        2.69        2.87      1.92 o
   9   9   5       34.58       39.21      2.48 o
  10   9   5        4.49        6.02      2.34 o
  11   9   5       24.82       32.29      3.27 o
   0  10   5      162.22      159.33      2.35 o
   1  10   5       16.29       13.85      1.16 o
   2  10   5      240.93      245.85      1.88 o
   3  10   5       43.18       44.48      1.41 o
   4  10   5       32.47       31.99      1.29 o
   5  10   5       82.75       74.18      1.87 o
   6  10   5       47.27       51.44      2.34 o
   7  10   5        2.13        4.07      1.94 o
   8  10   5        4.36        3.62      2.69 o
   9  10   5        3.79        3.74      2.79 o
  10  10   5        2.16        1.62      2.71 o
   0  11   5        4.58        3.85      1.68 o
   1  11   5      167.23      168.17      2.00 o
   2  11   5       62.15       53.46      1.87 o
   3  11   5       23.59       20.45      1.45 o
   4  11   5       92.62       90.51      1.76 o
   5  11   5       49.51       48.81      1.91 o
   6  11   5        1.01        1.15      2.01 o
   7  11   5       23.13       20.95      2.74 o
   8  11   5        7.86        9.24      3.00 o
   9  11   5       11.24       11.56      2.92 o
  10  11   5       21.25       25.95      3.94 o
   0  12   5       90.69       91.18      3.81 o
   1  12   5        8.21        7.94      2.54 o
   2  12   5       57.75       55.25      2.45 o
   3  12   5        9.92        9.61      2.68 o
   4  12   5        1.77        1.10      2.73 o
   5  12   5       38.08       34.20      2.91 o
   6  12   5       25.74       25.04      2.68 o
   7  12   5       13.24       10.72      2.99 o
   8  12   5        6.07        7.42      3.07 o
   0  13   5       42.07       38.60      4.30 o
   1  13   5       10.59       10.30      2.90 o
   2  13   5        6.27        6.75      2.82 o
   3  13   5       17.75       16.76      2.91 o
   4  13   5       52.28       57.40      3.33 o
   5  13   5       22.49       17.79      3.49 o
   6  13   5       18.72       18.27      3.05 o
   7  13   5        0.60        3.11      3.26 o
   0  14   5        0.00       -0.02      4.26 o
   1  14   5       46.68       45.28      3.14 o
   2  14   5        5.65        4.27      2.99 o
   3  14   5       34.34       32.39      3.21 o
   4  14   5       13.58       15.87      3.43 o
   5  14   5       17.77       20.74      3.52 o
   0  15   5       35.20       31.36      4.68 o
   1  15   5       13.51       14.71      3.23 o
   0   0   6       79.22       89.83      3.36 o
   1   0   6      862.49      847.30      4.05 o
   2   0   6     2201.83     2195.61      6.54 o
   3   0   6      848.50      760.42      3.91 o
   4   0   6     1303.44     1267.77      5.88 o
   5   0   6       59.01       57.50      1.05 o
   6   0   6      122.15      111.74      1.42 o
   7   0   6       23.72       28.43      1.02 o
   8   0   6        3.93        4.37      1.35 o
   9   0   6      282.61      254.03      2.78 o
  10   0   6       35.34       37.41      2.30 o
  11   0   6        1.45        4.08      2.36 o
  12   0   6        0.10        1.67      3.46 o
  13   0   6        2.42        2.80      3.54 o
  14   0   6        0.81        2.45      3.69 o
   0   1   6     4901.71     5059.08     11.82 o
   1   1   6     2120.32     2094.40      5.39 o
   2   1   6      328.53      347.51      1.62 o
   3   1   6      914.79     1036.97      3.64 o
   4   1   6      439.15      419.03      1.86 o
   5   1   6      934.89      947.62      3.33 o
   6   1   6       83.39       76.98      1.02 o
   7   1   6      183.19      195.13      1.61 o
   8   1   6      109.07      107.47      1.44 o
   9   1   6       49.21       41.96      1.16 o
  10   1   6      254.78      232.58      2.33 o
  11   1   6      223.71      212.07      2.52 o
  12   1   6      144.59      149.36      3.04 o
  13   1   6       47.60       53.16      2.84 o
  14   1   6        1.43        1.01      2.84 o
   0   2   6       71.76       77.41      1.38 o
   1   2   6      182.91      182.89      1.05 o
   2   2   6       36.37       40.60      0.83 o
   3   2   6      571.15      616.15      1.90 o
   4   2   6       69.69       63.55      0.97 o
   5   2   6      469.73      499.16      2.46 o
   6   2   6        3.45        5.19      0.76 o
   7   2   6      123.84      119.20      1.46 o
   8   2   6      140.92      139.24      1.67 o
   9   2   6       33.13       33.30      1.60 o
  10   2   6       48.01       50.88      1.83 o
  11   2   6       30.66       34.39      2.48 o
  12   2   6      141.55      149.16      3.08 o
  13   2   6       71.50       82.29      2.96 o
  14   2   6        4.59        6.81      2.91 o
   0   3   6      323.40      351.34      2.09 o
   1   3   6      210.74      253.99      1.14 o
   2   3   6      307.18      312.36      1.49 o
   3   3   6     1055.27     1080.74      3.82 o
   4   3   6      525.10      524.24      2.32 o
   5   3   6      158.85      174.13      1.38 o
   6   3   6      134.50      123.49      1.00 o
   7   3   6       65.47       53.50      1.14 o
   8   3   6      208.50      200.42      2.32 o
   9   3   6      418.95      412.81      3.37 o
  10   3   6      224.24      218.91      2.37 o
  11   3   6       26.96       22.16      2.25 o
  12   3   6       18.08       15.52      2.78 o
  13   3   6        9.23        9.23      2.75 o
  14   3   6        0.74        0.00      3.30 o
   0   4   6     1298.84     1272.77      3.13 o
   1   4   6      437.76      418.78      1.36 o
   2   4   6        0.72        0.60      0.69 o
   3   4   6       16.89       20.88      0.88 o
   4   4   6      521.24      538.99      2.08 o
   5   4   6      574.61      546.03      4.32 o
   6   4   6      114.89      139.22      1.14 o
   7   4   6       62.12       56.20      1.23 o
   8   4   6        0.80        3.94      1.24 o
   9   4   6       97.07      100.01      1.64 o
  10   4   6       13.28       14.52      1.41 o
  11   4   6       42.55       38.92      2.29 o
  12   4   6       33.05       32.15      2.85 o
  13   4   6       26.32       25.57      3.49 o
   0   5   6     2543.42     2555.34      8.09 o
   1   5   6      975.56     1033.01      3.63 o
   2   5   6      369.32      361.52      1.41 o
   3   5   6       35.42       35.69      0.79 o
   4   5   6      230.34      229.33      1.48 o
   5   5   6       66.69       57.86      0.85 o
   6   5   6      260.68      237.79      1.51 o
   7   5   6       85.55       82.18      1.30 o
   8   5   6       68.55       68.42      1.69 o
   9   5   6      280.66      287.78      2.70 o
  10   5   6       33.70       30.02      1.40 o
  11   5   6        2.98        4.67      2.77 o
  12   5   6      112.38      112.68      3.39 o
  13   5   6       22.32       21.54      3.31 o
   0   6   6      406.46      406.55      3.05 o
   1   6   6       50.07       51.62      0.96 o
   2   6   6      310.72      296.61      2.62 o
   3   6   6       89.56       76.65      1.00 o
   4   6   6      243.65      231.52      1.47 o
   5   6   6        1.43        1.46      0.87 o
   6   6   6        7.56        8.10      1.08 o
   7   6   6      167.98      171.34      2.58 o
   8   6   6       31.99       29.99      1.32 o
   9   6   6       13.46       13.57      1.87 o
  10   6   6      125.31      127.71      2.28 o
  11   6   6       12.49        9.60      2.70 o
  12   6   6        0.21        3.23      3.20 o
  13   6   6       31.50       37.59      3.86 o
   0   7   6      254.96      233.51      2.02 o
   1   7   6      145.26      157.04      1.28 o
   2   7   6      173.59      170.19      1.29 o
   3   7   6       61.08       54.16      0.85 o
   4   7   6       53.23       54.18      1.16 o
   5   7   6       32.62       31.72      1.40 o
   6   7   6       12.14       12.71      1.51 o
   7   7   6       56.92       55.78      1.82 o
   8   7   6       65.46       60.93      1.99 o
   9   7   6      105.33       93.72      3.79 o
  10   7   6       46.78       45.94      2.20 o
  11   7   6       54.13       54.68      2.83 o
  12   7   6        1.71        3.56      3.46 o
   0   8   6       89.60       76.23      1.67 o
   1   8   6       69.56       69.53      1.29 o
   2   8   6       98.59       93.71      1.22 o
   3   8   6       84.49       75.99      1.19 o
   4   8   6      165.00      162.39      1.80 o
   5   8   6       19.91       17.48      1.48 o
   6   8   6      244.87      245.97      2.49 o
   7   8   6       39.35       35.00      1.96 o
   8   8   6       31.34       30.56      1.93 o
   9   8   6        3.38        5.32      2.24 o
  10   8   6      185.93      195.11      3.38 o
  11   8   6        4.90        8.54      3.15 o
  12   8   6       11.53       13.83      3.45 o
   0   9   6      109.69      108.72      1.98 o
   1   9   6      120.57      118.27      1.56 o
   2   9   6       58.56       60.97      1.26 o
   3   9   6      133.75      134.70      1.58 o
   4   9   6       13.21       10.25      1.28 o
   5   9   6       74.58       64.81      1.85 o
   6   9   6       51.73       51.18      1.62 o
   7   9   6       34.90       34.55      1.89 o
   8   9   6       43.23       45.37      2.25 o
   9   9   6       61.13       65.11      2.72 o
  10   9   6       25.61       34.45      3.24 o
  11   9   6        6.36        9.36      3.08 o
   0  10   6       49.67       53.41      1.87 o
   1  10   6       74.43       60.33      1.49 o
   2  10   6       10.32        9.07      1.37 o
   3  10   6      250.83      253.31      2.11 o
   4  10   6      107.29       93.45      2.96 o
   5  10   6      145.66      128.77      1.97 o
   6  10   6       21.64       20.22      1.98 o
   7  10   6       12.48       11.58      2.39 o
   8  10   6       28.94       30.83      2.81 o
   9  10   6       11.95       11.63      2.81 o
  10  10   6       32.91       40.10      3.37 o
   0  11   6      106.04       97.10      2.47 o
   1  11   6      140.55      123.36      1.88 o
   2  11   6       28.60       27.96      1.82 o
   3  11   6       14.10       10.85      1.44 o
   4  11   6        3.31        1.41      1.84 o
   5  11   6       16.60       18.89      2.14 o
   6  11   6        9.04        7.57      2.28 o
   7  11   6       32.19       36.74      2.97 o
   8  11   6       21.29       20.83      2.97 o
   9  11   6        6.17        7.72      2.94 o
   0  12   6        1.74        1.60      3.61 o
   1  12   6      200.91      209.90      3.70 o
   2  12   6        2.94        3.93      2.29 o
   3  12   6       35.66       28.81      2.79 o
   4  12   6       31.98       31.18      2.83 o
   5  12   6       15.80       17.06      3.19 o
   6  12   6       22.74       28.74      3.08 o
   7  12   6       68.61       73.11      3.57 o
   8  12   6       15.58       11.22      3.30 o
   0  13   6        0.64       -0.02      3.83 o
   1  13   6       22.25       23.80      2.91 o
   2  13   6       53.76       62.30      3.01 o
   3  13   6       29.46       30.66      3.00 o
   4  13   6        4.39        5.93      3.06 o
   5  13   6       42.70       40.39      3.84 o
   6  13   6        2.93        1.84      3.13 o
   0  14   6        6.94        7.13      4.01 o
   1  14   6        1.24        2.71      2.86 o
   2  14   6        3.23        4.80      2.97 o
   3  14   6        6.66       10.53      3.27 o
   4  14   6       15.35       15.03      3.35 o
   1   0   7      318.83      376.12      2.90 o
   2   0   7        0.01        1.62      1.12 o
   3   0   7     1977.38     2086.85      9.92 o
   4   0   7      392.01      335.57      2.29 o
   5   0   7       36.57       34.44      1.22 o
   6   0   7      114.52      108.66      1.37 o
   7   0   7       29.41       31.64      1.36 o
   8   0   7        4.37        5.69      1.13 o
   9   0   7       26.89       23.63      2.63 o
  10   0   7       74.21       65.69      4.34 o
  11   0   7       16.12       16.21      3.52 o
  12   0   7        3.43        2.49      3.46 o
  13   0   7        7.94       10.00      3.48 o
  14   0   7       17.86       23.80      4.46 o
   0   1   7     1024.94     1096.85      8.21 o
   1   1   7      323.30      317.40      1.95 o
   2   1   7      575.64      633.03      1.85 o
   3   1   7      505.86      535.10      2.65 o
   4   1   7       49.98       52.52      0.87 o
   5   1   7      213.85      223.19      1.59 o
   6   1   7      215.16      208.06      1.28 o
   7   1   7        0.56        1.51      0.79 o
   8   1   7       79.77       71.55      1.14 o
   9   1   7      218.01      212.08      2.53 o
  10   1   7      115.94      109.09      2.23 o
  11   1   7      108.39      106.43      2.91 o
  12   1   7       17.72       19.91      2.63 o
  13   1   7       19.90       24.15      2.58 o
   0   2   7      128.42      132.01      1.95 o
   1   2   7       58.14       58.47      0.86 o
   2   2   7       64.31       59.71      0.87 o
   3   2   7     1710.77     1685.93      8.91 o
   4   2   7      167.78      159.03      1.32 o
   5   2   7       95.75      101.56      1.82 o
   6   2   7      101.91       90.63      1.14 o
   7   2   7      180.48      180.24      1.48 o
   8   2   7       68.44       65.36      1.49 o
   9   2   7       17.53       14.67      1.56 o
  10   2   7       12.30       11.08      1.49 o
  11   2   7       23.99       20.39      2.57 o
  12   2   7       47.77       59.27      2.83 o
  13   2   7       15.77       18.99      2.99 o
   0   3   7     2169.49     2259.07      8.10 o
   1   3   7     1611.50     1511.46      8.34 o
   2   3   7      814.81      905.44      2.86 o
   3   3   7      258.38      282.43      1.62 o
   4   3   7       90.35       87.10      1.15 o
   5   3   7      246.90      232.93      1.51 o
   6   3   7      177.92      186.06      1.48 o
   7   3   7      160.25      166.04      1.55 o
   8   3   7      185.35      191.26      1.82 o
   9   3   7      141.15      140.80      1.98 o
  10   3   7      117.85      113.09      2.69 o
  11   3   7       27.81       27.54      2.65 o
  12   3   7       88.96       80.51      3.01 o
  13   3   7       27.86       30.18      3.04 o
   0   4   7        6.45        4.84      1.02 o
   1   4   7       36.16       37.45      0.83 o
   2   4   7      479.46      483.33      1.79 o
   3   4   7       94.84      104.23      1.16 o
   4   4   7      364.93      380.36      1.85 o
   5   4   7      179.12      189.31      1.42 o
   6   4   7       76.14       82.61      1.23 o
   7   4   7      328.97      319.99      2.58 o
   8   4   7      456.30      455.32      2.76 o
   9   4   7       86.93       89.99      1.74 o
  10   4   7      138.54      136.23      2.67 o
  11   4   7       33.23       30.59      2.57 o
  12   4   7       17.76       17.03      2.87 o
  13   4   7        0.82        1.85      3.63 o
   0   5   7     1194.79     1222.13      5.99 o
   1   5   7       51.33       52.25      0.91 o
   2   5   7      571.90      554.83      2.30 o
   3   5   7      171.73      166.48      1.25 o
   4   5   7        3.70        4.83      0.89 o
   5   5   7      352.22      338.81      2.27 o
   6   5   7      125.52      125.82      1.70 o
   7   5   7      308.07      308.04      2.61 o
   8   5   7      218.24      211.50      2.00 o
   9   5   7        8.72        7.81      1.67 o
  10   5   7       19.87       20.32      2.31 o
  11   5   7       41.34       31.75      2.73 o
  12   5   7       47.25       52.29      3.41 o
  13   5   7       42.85       38.99      3.88 o
   0   6   7      517.51      514.06      3.06 o
   1   6   7      110.61      113.50      1.16 o
   2   6   7      182.66      179.32      1.10 o
   3   6   7      201.37      179.50      1.29 o
   4   6   7      167.60      175.06      1.57 o
   5   6   7      293.12      280.90      1.89 o
   6   6   7      325.53      321.17      2.35 o
   7   6   7       95.98       87.04      1.05 o
   8   6   7       11.81       11.19      1.09 o
   9   6   7       21.19       21.97      1.95 o
  10   6   7       13.94       15.41      2.21 o
  11   6   7       71.74       73.40      4.01 o
  12   6   7       27.51       24.81      3.90 o
   0   7   7      522.40      541.66      3.42 o
   1   7   7      192.18      199.60      1.65 o
   2   7   7      141.17      132.14      1.28 o
   3   7   7      227.14      214.61      1.54 o
   4   7   7       92.98      105.86      1.33 o
   5   7   7      182.99      163.54      2.76 o
   6   7   7      327.11      325.37      2.84 o
   7   7   7       29.26       26.03      1.25 o
   8   7   7       14.28       13.33      1.49 o
   9   7   7       49.77       48.77      2.07 o
  10   7   7       66.23       66.50      3.23 o
  11   7   7       21.80       26.67      2.99 o
  12   7   7       24.73       24.42      3.90 o
   0   8   7       20.72       19.23      1.95 o
   1   8   7       78.29       67.56      1.52 o
   2   8   7        0.07        0.30      1.26 o
   3   8   7      446.17      411.70      7.59 o
   4   8   7      328.52      295.48      4.75 o
   5   8   7       32.05       29.03      1.62 o
   6   8   7      283.13      249.31      7.50 o
   7   8   7       71.30       69.24      1.63 o
   8   8   7       22.96       23.73      2.00 o
   9   8   7        0.62        2.38      2.54 o
  10   8   7        1.25        6.13      2.97 o
  11   8   7       28.61       37.06      3.29 o
   0   9   7        0.25        1.71      1.74 o
   1   9   7      124.40      127.90      1.77 o
   2   9   7       18.29       14.90      1.30 o
   3   9   7      100.01       98.71      1.51 o
   4   9   7        8.30        8.12      0.97 o
   5   9   7       50.02       49.58      1.40 o
   6   9   7       28.65       29.54      1.59 o
   7   9   7        4.51        5.60      2.52 o
   8   9   7        6.37        5.75      2.64 o
   9   9   7       12.80       14.55      2.86 o
  10   9   7       24.88       24.65      3.19 o
   0  10   7        0.31        3.43      1.92 o
   1  10   7       66.46       64.28      1.54 o
   2  10   7        1.56       -0.01      1.48 o
   3  10   7       47.62       43.88      1.49 o
   4  10   7      372.95      370.86      4.02 o
   5  10   7       32.43       33.64      1.75 o
   6  10   7       45.25       49.90      2.89 o
   7  10   7       45.97       53.53      3.00 o
   8  10   7       22.96       25.22      2.84 o
   9  10   7       28.89       30.90      2.96 o
  10  10   7        5.24        7.23      3.21 o
   0  11   7        0.87        0.03      2.22 o
   1  11   7       32.16       29.80      1.57 o
   2  11   7      116.28      111.33      2.13 o
   3  11   7       11.26       12.55      2.16 o
   4  11   7       22.04       19.12      2.35 o
   5  11   7       74.34       80.77      2.96 o
   6  11   7       33.17       37.89      2.59 o
   7  11   7        4.96        4.54      2.81 o
   8  11   7       10.17       10.84      2.98 o
   9  11   7        4.06        3.56      3.46 o
   0  12   7       74.51       81.95      4.26 o
   1  12   7       43.44       48.91      2.96 o
   2  12   7       46.62       47.86      2.54 o
   3  12   7        9.78       10.38      2.75 o
   4  12   7        0.05        2.23      2.99 o
   5  12   7       13.56        8.90      3.06 o
   6  12   7       37.45       47.80      3.29 o
   7  12   7       11.25       19.34      3.37 o
   0  13   7       15.67       14.51      4.18 o
   1  13   7       39.07       34.39      2.92 o
   2  13   7        5.97        3.14      3.06 o
   3  13   7       34.62       34.53      3.43 o
   4  13   7        6.19        8.55      3.38 o
   5  13   7        4.90        4.36      3.48 o
   6  13   7       35.12       40.91      3.48 o
   0  14   7       19.32       17.67      4.26 o
   1  14   7        0.03        0.71      3.25 o
   2  14   7        7.39        6.17      3.29 o
   3  14   7       20.88       23.57      3.68 o
   0   0   8     2320.49     2688.39     20.22 o
   1   0   8        0.95        2.54      1.42 o
   2   0   8       26.88       31.25      1.39 o
   3   0   8        2.77        2.13      1.22 o
   4   0   8     1322.52     1239.90      6.10 o
   5   0   8     1760.52     1704.52     10.21 o
   6   0   8       76.16       78.89      1.74 o
   7   0   8       57.00       61.47      1.93 o
   8   0   8        1.38        1.26      1.14 o
   9   0   8        5.41        2.78      1.74 o
  10   0   8        1.00       -0.01      2.03 o
  11   0   8        3.60        6.08      4.05 o
  12   0   8       28.39       22.58      4.12 o
  13   0   8        4.46        6.13      4.15 o
   0   1   8      199.65      220.67      2.14 o
   1   1   8       42.89       49.06      0.94 o
   2   1   8      275.73      283.99      1.38 o
   3   1   8      470.86      476.28      3.54 o
   4   1   8       57.14       55.91      0.94 o
   5   1   8      240.45      254.05      1.79 o
   6   1   8       42.45       37.64      0.97 o
   7   1   8       80.96       77.28      1.38 o
   8   1   8      251.12      234.07      4.25 o
   9   1   8       60.35       49.79      1.75 o
  10   1   8       22.34       24.07      2.20 o
  11   1   8        8.23        9.91      2.76 o
  12   1   8       11.32       10.76      2.78 o
  13   1   8       36.16       36.94      3.04 o
   0   2   8       62.47       54.15      1.39 o
   1   2   8      226.75      225.83      1.96 o
   2   2   8       81.43       82.28      1.01 o
   3   2   8      514.84      502.09      2.94 o
   4   2   8       17.13       17.55      1.01 o
   5   2   8       26.01       25.91      1.06 o
   6   2   8      163.18      163.95      1.60 o
   7   2   8       24.90       22.06      1.12 o
   8   2   8       21.09       20.73      0.99 o
   9   2   8      270.20      277.01      2.43 o
  10   2   8      355.07      350.88      3.56 o
  11   2   8        7.84        8.88      2.43 o
  12   2   8       15.78       17.33      2.73 o
  13   2   8       22.84       26.81      2.88 o
   0   3   8        1.05        3.99      1.27 o
   1   3   8      747.63      745.58      3.82 o
   2   3   8      226.53      218.77      1.51 o
   3   3   8      144.65      144.50      1.38 o
   4   3   8        9.46       11.85      1.04 o
   5   3   8       76.94       74.79      1.33 o
   6   3   8      148.35      142.22      1.66 o
   7   3   8       65.34       68.42      1.26 o
   8   3   8       10.26        8.13      1.42 o
   9   3   8       72.70       77.84      1.76 o
  10   3   8       15.38       16.13      1.98 o
  11   3   8       27.82       27.96      2.39 o
  12   3   8       33.26       34.54      2.84 o
  13   3   8       11.43        8.95      3.21 o
   0   4   8       49.88       57.18      1.36 o
   1   4   8      714.22      721.99      2.93 o
   2   4   8       70.83       59.28      1.05 o
   3   4   8      262.58      271.94      1.69 o
   4   4   8       41.94       40.62      1.32 o
   5   4   8      575.56      584.35      2.34 o
   6   4   8       91.12       85.45      1.44 o
   7   4   8      115.87      109.03      1.44 o
   8   4   8       47.56       46.22      1.52 o
   9   4   8       80.91       80.74      1.81 o
  10   4   8        1.25        0.55      1.98 o
  11   4   8        5.52        5.56      2.75 o
  12   4   8        2.35        1.20      3.20 o
  13   4   8        7.69        8.69      3.24 o
   0   5   8      528.43      506.96      5.41 o
   1   5   8       35.30       39.19      0.94 o
   2   5   8      308.00      319.53      1.65 o
   3   5   8       43.08       43.69      1.11 o
   4   5   8      111.15      105.75      1.31 o
   5   5   8        8.67        8.65      1.07 o
   6   5   8       63.73       59.94      1.49 o
   7   5   8      104.67       89.85      1.94 o
   8   5   8      148.79      129.81      2.95 o
   9   5   8       25.38       21.45      1.65 o
  10   5   8       26.34       26.18      2.42 o
  11   5   8       10.91        6.93      3.45 o
  12   5   8        7.59        9.88      3.70 o
   0   6   8       59.86       56.89      1.51 o
   1   6   8       27.55       25.11      0.95 o
   2   6   8      178.75      164.99      1.31 o
   3   6   8        5.23        5.38      0.88 o
   4   6   8      186.42      183.81      1.64 o
   5   6   8       11.31       11.59      1.08 o
   6   6   8      305.13      294.79      3.76 o
   7   6   8      122.50      120.89      1.74 o
   8   6   8       50.22       53.65      1.33 o
   9   6   8       59.19       53.65      2.15 o
  10   6   8        1.21        0.40      2.93 o
  11   6   8        4.11        4.22      3.89 o
  12   6   8       11.60       10.20      3.68 o
   0   7   8       13.43       14.98      1.74 o
   1   7   8       55.39       52.05      1.32 o
   2   7   8       23.96       22.78      1.13 o
   3   7   8       92.69       83.85      1.18 o
   4   7   8      109.74      107.44      1.55 o
   5   7   8        1.80        2.72      1.27 o
   6   7   8      295.10      295.16      4.03 o
   7   7   8        2.46        2.32      1.08 o
   8   7   8       81.46       76.19      1.88 o
   9   7   8        4.27        6.43      2.47 o
  10   7   8       19.82       21.07      3.03 o
  11   7   8       31.83       32.80      3.51 o
   0   8   8        0.15        1.52      1.99 o
   1   8   8       41.57       41.57      1.64 o
   2   8   8      155.06      149.36      2.03 o
   3   8   8      102.73      102.44      1.71 o
   4   8   8      346.95      316.35      3.41 o
   5   8   8      237.81      217.76      2.77 o
   6   8   8       17.92       21.84      1.70 o
   7   8   8       18.57       11.65      2.64 o
   8   8   8       81.91       85.70      2.98 o
   9   8   8       58.84       63.40      3.06 o
  10   8   8       99.23      105.99      3.60 o
  11   8   8        5.79        4.24      3.39 o
   0   9   8      206.66      205.53      3.08 o
   1   9   8      205.67      188.22      2.29 o
   2   9   8       10.92       13.30      1.54 o
   3   9   8       22.66       21.31      1.74 o
   4   9   8        7.03        7.17      1.18 o
   5   9   8        8.89        8.38      1.83 o
   6   9   8       57.89       62.46      2.61 o
   7   9   8       16.19       18.55      2.69 o
   8   9   8      100.00      111.15      3.21 o
   9   9   8       31.43       31.79      3.01 o
  10   9   8        2.30        5.24      3.19 o
   0  10   8      206.75      179.19      3.63 o
   1  10   8       71.19       64.20      2.03 o
   2  10   8      111.78       99.85      2.06 o
   3  10   8       91.63       81.43      2.01 o
   4  10   8      105.00      101.08      3.00 o
   5  10   8       21.02       19.81      2.63 o
   6  10   8       21.85       20.53      2.75 o
   7  10   8       38.24       40.94      3.09 o
   8  10   8        2.29        4.76      2.86 o
   9  10   8        6.09        8.89      3.16 o
   0  11   8        0.83       -0.01      2.79 o
   1  11   8       21.35       22.04      2.07 o
   2  11   8        0.51        1.70      2.14 o
   3  11   8       41.17       41.88      2.81 o
   4  11   8       48.58       54.28      2.77 o
   5  11   8        6.86       12.38      2.75 o
   6  11   8        9.21       12.48      2.98 o
   7  11   8       30.32       38.33      3.33 o
   8  11   8       10.43       10.52      3.36 o
   0  12   8        0.17        4.06      3.86 o
   1  12   8       56.05       54.51      2.83 o
   2  12   8       70.01       76.82      3.16 o
   3  12   8        0.38        2.58      3.17 o
   4  12   8        9.37       12.88      3.10 o
   5  12   8       17.83       19.72      3.03 o
   6  12   8       21.73       22.21      3.46 o
   7  12   8        4.98        6.35      3.38 o
   0  13   8        7.86        9.57      3.95 o
   1  13   8        6.13        7.76      3.38 o
   2  13   8       25.64       24.17      3.50 o
   3  13   8        3.57        2.53      3.26 o
   4  13   8       16.23       14.84      3.49 o
   5  13   8       11.28       10.67      3.38 o
   0  14   8        1.74       -0.02      4.94 o
   1  14   8       11.55       13.33      3.67 o
   1   0   9        2.60        3.33      1.61 o
   2   0   9      646.07      650.01      5.32 o
   3   0   9     2035.29     2100.69      8.32 o
   4   0   9       68.86       75.33      1.64 o
   5   0   9      187.35      196.32      2.18 o
   6   0   9      189.79      193.59      2.59 o
   7   0   9      130.87      118.70      2.40 o
   8   0   9        0.66       -0.01      2.00 o
   9   0   9        0.55        2.18      1.50 o
  10   0   9        4.16        6.57      3.39 o
  11   0   9       89.71       97.72      4.31 o
  12   0   9        0.26        1.69      3.70 o
  13   0   9       25.78       32.99      4.23 o
   0   1   9      190.07      191.58      2.19 o
   1   1   9      289.98      278.14      1.75 o
   2   1   9      185.99      184.78      1.34 o
   3   1   9        5.06        7.48      0.87 o
   4   1   9      299.97      312.38      2.07 o
   5   1   9       19.93       20.17      1.09 o
   6   1   9      541.47      536.43      2.54 o
   7   1   9      109.25       96.79      1.52 o
   8   1   9       52.37       42.03      1.29 o
   9   1   9      189.81      190.27      2.46 o
  10   1   9       40.44       41.16      2.70 o
  11   1   9       32.93       32.73      2.74 o
  12   1   9       16.47       14.64      2.78 o
  13   1   9       14.59       17.17      2.81 o
   0   2   9     1147.15     1132.80      7.01 o
   1   2   9      178.26      183.11      1.21 o
   2   2   9      167.56      185.02      1.37 o
   3   2   9       79.01       75.74      1.00 o
   4   2   9       13.63       15.24      0.90 o
   5   2   9       12.01       10.44      1.19 o
   6   2   9       46.56       50.07      1.38 o
   7   2   9      140.01      150.39      1.69 o
   8   2   9       40.91       38.29      0.96 o
   9   2   9       42.29       39.25      1.80 o
  10   2   9       68.89       69.49      2.94 o
  11   2   9        1.93        2.06      2.57 o
  12   2   9        6.89        9.09      2.63 o
  13   2   9        8.38       12.88      3.15 o
   0   3   9      529.58      567.33      5.03 o
   1   3   9      248.96      234.12      1.64 o
   2   3   9       13.00       13.47      1.01 o
   3   3   9       90.74       85.34      1.29 o
   4   3   9      716.73      731.98      2.96 o
   5   3   9       71.48       69.02      1.71 o
   6   3   9      805.30      818.90      4.02 o
   7   3   9      360.00      351.17      2.18 o
   8   3   9       93.80       83.89      1.72 o
   9   3   9       13.99       12.58      2.05 o
  10   3   9      103.62      116.05      3.11 o
  11   3   9       19.00       15.09      2.63 o
  12   3   9        1.12        0.66      2.88 o
   0   4   9      215.13      215.10      1.87 o
   1   4   9       54.62       49.89      0.87 o
   2   4   9      126.19      120.99      1.30 o
   3   4   9      115.96      120.32      1.35 o
   4   4   9      234.77      223.38      1.89 o
   5   4   9       30.86       34.13      1.48 o
   6   4   9       57.67       60.01      1.50 o
   7   4   9       89.97       83.58      1.66 o
   8   4   9       27.85       28.03      1.92 o
   9   4   9       18.82       19.28      2.06 o
  10   4   9       18.76       22.27      2.38 o
  11   4   9        7.14        5.89      3.25 o
  12   4   9       82.21       81.94      3.67 o
   0   5   9      185.43      202.75      2.59 o
   1   5   9       17.52       20.07      0.99 o
   2   5   9       25.80       27.06      1.11 o
   3   5   9      166.79      178.13      1.68 o
   4   5   9      301.31      308.56      2.22 o
   5   5   9      281.84      275.42      2.21 o
   6   5   9       54.74       58.03      1.70 o
   7   5   9       37.09       38.99      1.63 o
   8   5   9      113.26      102.17      1.89 o
   9   5   9       32.20       26.29      2.64 o
  10   5   9       25.69       22.68      2.73 o
  11   5   9        7.52        4.83      3.69 o
  12   5   9        1.32        0.33      3.91 o
   0   6   9      695.39      655.48      4.49 o
   1   6   9      101.53       92.93      1.31 o
   2   6   9        2.98        2.34      1.15 o
   3   6   9      341.54      363.30      2.03 o
   4   6   9      122.89      121.23      1.56 o
   5   6   9        9.27        9.44      1.31 o
   6   6   9       60.10       60.03      1.94 o
   7   6   9        1.39        0.78      1.87 o
   8   6   9        5.85        5.40      1.78 o
   9   6   9        9.24        7.81      2.89 o
  10   6   9       18.01       13.37      2.94 o
  11   6   9        8.30       10.21      3.84 o
   0   7   9       97.75       99.49      2.71 o
   1   7   9      163.00      160.40      2.12 o
   2   7   9      140.17      139.68      1.58 o
   3   7   9      439.03      433.03      2.70 o
   4   7   9      250.83      242.18      4.20 o
   5   7   9       24.70       27.31      1.84 o
   6   7   9      446.34      443.84      3.47 o
   7   7   9       71.05       65.18      2.34 o
   8   7   9       17.79       15.58      2.11 o
   9   7   9        3.30        3.52      2.88 o
  10   7   9        5.33        6.55      2.98 o
  11   7   9        4.87        4.80      3.56 o
   0   8   9       98.49       88.70      2.59 o
   1   8   9       14.87       21.54      1.52 o
   2   8   9       20.75       22.99      1.63 o
   3   8   9       11.02       11.11      0.97 o
   4   8   9       84.86       76.28      1.67 o
   5   8   9       38.28       38.74      2.01 o
   6   8   9       29.85       31.36      2.43 o
   7   8   9       17.61       18.14      2.43 o
   8   8   9        4.66        5.99      2.39 o
   9   8   9        6.30        8.88      3.10 o
  10   8   9       24.89       31.70      3.36 o
   0   9   9       33.32       35.26      2.44 o
   1   9   9       73.40       77.71      2.01 o
   2   9   9       53.61       52.41      1.85 o
   3   9   9        9.88        7.60      1.84 o
   4   9   9       31.06       33.03      2.34 o
   5   9   9        4.20        4.61      1.93 o
   6   9   9       57.59       55.57      2.57 o
   7   9   9       78.83       87.95      2.78 o
   8   9   9       55.07       59.16      2.98 o
   9   9   9        2.94        3.33      3.21 o
   0  10   9        9.51        8.42      2.47 o
   1  10   9       50.15       46.05      1.95 o
   2  10   9       17.10       17.38      2.20 o
   3  10   9       31.28       35.84      2.36 o
   4  10   9       19.01       13.40      2.40 o
   5  10   9       13.84       11.50      2.68 o
   6  10   9       47.87       44.15      3.07 o
   7  10   9        5.15        5.70      3.05 o
   8  10   9        3.59        6.32      2.95 o
   0  11   9        1.21        3.03      3.03 o
   1  11   9       45.25       50.62      2.37 o
   2  11   9       23.73       18.99      2.29 o
   3  11   9        5.30        2.20      2.73 o
   4  11   9       24.23       22.09      2.61 o
   5  11   9       31.14       32.70      2.83 o
   6  11   9       74.40       76.33      3.48 o
   7  11   9       13.34       16.28      3.31 o
   0  12   9        8.77       10.26      3.56 o
   1  12   9       17.50       18.90      2.91 o
   2  12   9       38.58       40.62      3.05 o
   3  12   9       24.98       26.23      3.12 o
   4  12   9       14.48       16.60      3.14 o
   5  12   9        3.18        3.44      3.12 o
   6  12   9        0.62        3.68      3.47 o
   0  13   9        7.41        9.65      4.75 o
   1  13   9        7.92        8.12      3.34 o
   2  13   9        4.60        6.71      3.49 o
   3  13   9       13.61       18.68      3.55 o
   0   0  10       72.04       71.25      2.78 o
   1   0  10       46.06       41.46      2.03 o
   2   0  10       31.77       31.63      1.61 o
   3   0  10        3.28        2.61      1.42 o
   4   0  10        4.62        8.48      1.54 o
   5   0  10      696.75      687.21      6.35 o
   6   0  10      614.39      584.38      5.24 o
   7   0  10        0.01        0.41      2.15 o
   8   0  10       25.98       22.10      2.30 o
   9   0  10      203.00      204.56      4.54 o
  10   0  10       31.46       27.69      4.37 o
  11   0  10       14.71       11.34      4.26 o
  12   0  10        2.16        0.87      3.75 o
   0   1  10      279.03      284.96      2.54 o
   1   1  10       88.83       74.49      1.05 o
   2   1  10      102.82      101.47      1.22 o
   3   1  10      291.06      273.66      2.40 o
   4   1  10      270.87      264.52      1.92 o
   5   1  10      290.99      298.64      2.02 o
   6   1  10       12.77       12.68      1.45 o
   7   1  10      187.00      191.52      2.07 o
   8   1  10       87.73       83.35      1.86 o
   9   1  10       44.66       48.54      2.26 o
  10   1  10       27.53       29.34      3.16 o
  11   1  10        6.10        6.01      2.80 o
  12   1  10        2.96        7.84      3.17 o
   0   2  10       25.96       28.16      1.52 o
   1   2  10       71.17       61.19      0.94 o
   2   2  10        0.39        1.09      0.70 o
   3   2  10       39.44       40.50      1.00 o
   4   2  10       12.08       11.63      1.16 o
   5   2  10      126.16      120.42      1.84 o
   6   2  10      455.51      427.44      3.28 o
   7   2  10        7.46        5.48      1.33 o
   8   2  10        3.89        3.01      1.61 o
   9   2  10       45.25       34.88      2.67 o
  10   2  10        7.54       11.02      3.06 o
  11   2  10       33.82       38.01      3.13 o
  12   2  10        6.85        7.41      3.01 o
   0   3  10       66.00       68.52      1.69 o
   1   3  10      244.56      246.06      2.09 o
   2   3  10       12.19       11.35      0.85 o
   3   3  10       47.05       44.31      1.36 o
   4   3  10       97.80       97.42      2.54 o
   5   3  10      416.94      412.45      3.29 o
   6   3  10       73.15       66.74      1.78 o
   7   3  10      127.68      124.06      1.75 o
   8   3  10       32.10       30.12      1.76 o
   9   3  10       47.74       52.81      2.56 o
  10   3  10       22.23       24.32      2.98 o
  11   3  10        2.11        1.39      2.93 o
  12   3  10       23.82       28.75      3.31 o
   0   4  10      431.93      444.04      3.60 o
   1   4  10       74.60       71.57      1.23 o
   2   4  10      131.75      128.15      1.49 o
   3   4  10       65.55       66.47      1.42 o
   4   4  10       72.77       72.24      1.65 o
   5   4  10      145.26      149.28      2.04 o
   6   4  10       50.86       50.90      1.82 o
   7   4  10      113.79      112.09      1.89 o
   8   4  10       15.08       13.49      2.12 o
   9   4  10       37.51       37.04      2.60 o
  10   4  10       30.78       28.31      3.14 o
  11   4  10       10.04        6.29      3.00 o
  12   4  10        4.66        2.63      3.19 o
   0   5  10       59.91       58.11      1.76 o
   1   5  10      697.31      673.33      3.73 o
   2   5  10      195.39      179.95      1.71 o
   3   5  10        0.87        0.19      1.19 o
   4   5  10      337.87      358.48      2.45 o
   5   5  10      623.51      647.49      3.87 o
   6   5  10       72.86       70.84      1.81 o
   7   5  10       71.60       66.11      2.07 o
   8   5  10       69.07       66.73      2.10 o
   9   5  10       10.41       10.42      2.47 o
  10   5  10        0.04        0.22      2.70 o
  11   5  10        6.80        7.76      3.34 o
   0   6  10      393.37      386.11      4.63 o
   1   6  10      270.84      252.24      1.84 o
   2   6  10      323.66      323.82      2.63 o
   3   6  10      227.56      229.60      1.99 o
   4   6  10       12.10       10.46      1.19 o
   5   6  10      101.28       89.73      1.59 o
   6   6  10       92.87       87.04      2.11 o
   7   6  10       30.50       29.55      2.18 o
   8   6  10        6.30        4.28      2.37 o
   9   6  10        3.07        1.18      2.66 o
  10   6  10        0.21        0.80      3.05 o
  11   6  10       12.33       17.49      3.53 o
   0   7  10      283.89      259.72      3.24 o
   1   7  10        6.94        6.49      1.36 o
   2   7  10        6.61        8.78      1.31 o
   3   7  10      103.23       99.35      1.52 o
   4   7  10      369.70      355.55      2.91 o
   5   7  10       20.14       15.80      1.20 o
   6   7  10       49.74       49.57      2.22 o
   7   7  10       33.86       34.39      2.19 o
   8   7  10       18.27       15.05      2.56 o
   9   7  10        8.48        7.52      2.84 o
  10   7  10        0.44        0.60      3.16 o
   0   8  10       17.31       20.85      2.22 o
   1   8  10       63.28       60.26      1.83 o
   2   8  10       88.27       88.58      2.03 o
   3   8  10       37.37       35.85      1.87 o
   4   8  10      167.92      166.98      2.19 o
   5   8  10       32.67       27.64      2.13 o
   6   8  10       89.93       84.93      2.72 o
   7   8  10       31.46       35.10      2.38 o
   8   8  10       22.08       22.78      2.69 o
   9   8  10        1.10        2.63      2.85 o
   0   9  10       36.38       32.72      2.45 o
   1   9  10       19.13       17.83      1.92 o
   2   9  10      106.20      102.37      2.44 o
   3   9  10       31.17       34.33      2.45 o
   4   9  10       50.79       50.70      2.80 o
   5   9  10       32.49       31.18      2.39 o
   6   9  10       30.07       28.57      2.73 o
   7   9  10       11.33       13.66      2.79 o
   8   9  10       22.55       22.19      2.91 o
   9   9  10        6.56        6.79      3.30 o
   0  10  10       23.06       25.63      3.24 o
   1  10  10       87.30      101.65      2.58 o
   2  10  10       75.17       81.56      2.50 o
   3  10  10       46.98       39.23      2.46 o
   4  10  10       31.83       28.11      2.63 o
   5  10  10       11.50       10.95      2.92 o
   6  10  10        4.16        4.27      3.21 o
   7  10  10        7.68        5.35      3.00 o
   8  10  10       17.49       20.58      3.64 o
   0  11  10       13.72       15.14      3.26 o
   1  11  10       25.71       27.51      2.32 o
   2  11  10        7.78        7.03      2.35 o
   3  11  10       10.11        9.87      2.77 o
   4  11  10        1.65        2.88      2.69 o
   5  11  10        1.04        1.70      2.80 o
   6  11  10        9.01       10.11      3.53 o
   0  12  10        0.22        3.51      3.74 o
   1  12  10       18.42       21.77      2.76 o
   2  12  10       14.19       18.86      3.24 o
   3  12  10       10.96       13.98      3.24 o
   4  12  10        2.53        4.54      3.17 o
   0  13  10        0.35        2.38      4.60 o
   1   0  11       38.27       36.85      1.94 o
   2   0  11        0.05        0.00      1.67 o
   3   0  11       10.05        7.08      1.59 o
   4   0  11       96.24       91.66      2.10 o
   5   0  11        6.85        5.50      1.70 o
   6   0  11      133.94      141.33      2.59 o
   7   0  11       27.48       28.71      2.36 o
   8   0  11       13.72       14.99      3.14 o
   9   0  11       28.38       34.92      4.52 o
  10   0  11        8.23       10.47      4.36 o
  11   0  11        5.14        2.82      4.41 o
   0   1  11       19.16       16.97      1.43 o
   1   1  11        4.36        4.91      0.71 o
   2   1  11       50.78       57.81      1.24 o
   3   1  11       30.25       32.82      0.96 o
   4   1  11        8.49        8.09      1.32 o
   5   1  11      335.54      329.18      2.52 o
   6   1  11      144.35      142.95      1.88 o
   7   1  11        0.71        1.94      1.56 o
   8   1  11       10.45        9.05      2.28 o
   9   1  11       30.87       35.12      3.21 o
  10   1  11        0.56        0.42      2.94 o
  11   1  11       32.56       27.23      3.25 o
   0   2  11       53.90       48.64      1.76 o
   1   2  11       63.17       64.53      1.21 o
   2   2  11        0.02        0.73      0.76 o
   3   2  11       52.55       48.83      1.33 o
   4   2  11      534.37      516.50      3.81 o
   5   2  11      193.73      191.66      2.08 o
   6   2  11      231.38      231.25      2.75 o
   7   2  11       97.79      103.51      1.94 o
   8   2  11       80.11       74.50      2.48 o
   9   2  11       11.18       12.33      3.09 o
  10   2  11        8.82        9.95      3.11 o
  11   2  11       13.43       10.32      3.22 o
   0   3  11      343.14      340.70      2.84 o
   1   3  11      141.75      144.42      1.46 o
   2   3  11       12.77       11.27      0.99 o
   3   3  11      156.54      147.85      1.57 o
   4   3  11      171.03      165.69      2.55 o
   5   3  11       41.71       42.43      1.78 o
   6   3  11      127.44      126.78      2.09 o
   7   3  11        2.03        2.50      1.61 o
   8   3  11       13.64       12.19      2.53 o
   9   3  11      135.46      131.27      3.01 o
  10   3  11       16.93       16.22      3.05 o
  11   3  11        5.50        5.75      3.20 o
   0   4  11       39.46       38.77      1.61 o
   1   4  11      137.20      133.76      1.39 o
   2   4  11      326.09      329.96      1.99 o
   3   4  11       21.12       22.57      1.39 o
   4   4  11      100.62       98.90      1.69 o
   5   4  11       34.88       38.85      1.98 o
   6   4  11      163.62      145.03      1.98 o
   7   4  11       12.72       13.34      2.01 o
   8   4  11        3.77        3.21      2.43 o
   9   4  11        8.64        4.97      2.45 o
  10   4  11       18.57       21.89      3.16 o
  11   4  11        2.60        2.10      3.05 o
   0   5  11       37.13       32.84      1.65 o
   1   5  11      141.59      134.14      1.83 o
   2   5  11      226.26      212.86      2.00 o
   3   5  11       45.72       46.72      1.66 o
   4   5  11      107.11      102.50      1.83 o
   5   5  11       57.60       61.71      1.61 o
   6   5  11       84.10       83.26      2.21 o
   7   5  11       61.41       65.68      2.35 o
   8   5  11       12.39        9.81      2.61 o
   9   5  11        7.47        3.42      2.52 o
  10   5  11       12.01       13.03      2.97 o
   0   6  11      239.91      245.46      4.27 o
   1   6  11       53.27       52.71      1.40 o
   2   6  11       71.36       70.55      1.57 o
   3   6  11      274.28      272.70      2.23 o
   4   6  11      351.98      349.30      2.32 o
   5   6  11       13.90       13.87      1.07 o
   6   6  11      121.79      128.14      2.51 o
   7   6  11        6.11        7.07      2.10 o
   8   6  11        6.32        4.82      2.67 o
   9   6  11       18.42       19.26      2.83 o
  10   6  11        7.83        8.49      3.27 o
   0   7  11        6.59       10.81      2.45 o
   1   7  11       28.50       30.19      1.38 o
   2   7  11       14.35       15.73      1.62 o
   3   7  11        5.83        5.92      1.46 o
   4   7  11       97.54       98.20      1.78 o
   5   7  11       83.61       72.51      2.08 o
   6   7  11        1.56        2.42      2.08 o
   7   7  11       16.86       17.55      2.21 o
   8   7  11       12.63       12.22      2.70 o
   9   7  11        5.87        7.79      2.90 o
   0   8  11        1.30       -0.01      2.27 o
   1   8  11      244.29      227.40      2.71 o
   2   8  11      107.93      114.35      2.25 o
   3   8  11        1.55        1.76      2.06 o
   4   8  11       25.15       23.60      2.26 o
   5   8  11       12.33       11.10      2.13 o
   6   8  11        3.00        0.94      2.25 o
   7   8  11       25.45       26.92      2.83 o
   8   8  11        4.08        5.18      3.15 o
   9   8  11        5.98        6.12      3.30 o
   0   9  11        6.85        5.43      3.11 o
   1   9  11       52.16       62.27      2.53 o
   2   9  11       22.42       23.21      2.30 o
   3   9  11       39.39       35.95      2.46 o
   4   9  11       37.49       42.72      2.64 o
   5   9  11       10.04        9.68      2.75 o
   6   9  11       21.55       24.98      2.59 o
   7   9  11       10.48       13.05      2.75 o
   8   9  11        0.95        3.97      3.11 o
   0  10  11       41.67       43.58      3.48 o
   1  10  11       41.75       51.52      2.42 o
   2  10  11        8.11        6.40      2.25 o
   3  10  11       24.40       24.32      2.69 o
   4  10  11        0.93        2.19      2.73 o
   5  10  11        5.00        4.47      3.18 o
   6  10  11       19.49       25.37      3.27 o
   7  10  11        1.10        0.44      3.07 o
   0  11  11        0.60       -0.02      3.22 o
   1  11  11        4.34        6.17      2.47 o
   2  11  11        2.25       -0.01      2.61 o
   3  11  11        7.26        4.79      2.87 o
   4  11  11       12.04       13.14      3.35 o
   5  11  11        7.08        7.29      3.31 o
   0  12  11        1.93        2.07      4.55 o
   1  12  11        2.26        4.11      3.24 o
   2  12  11        5.16        7.71      3.69 o
   0   0  12      387.34      418.65      7.13 o
   1   0  12       18.90       20.33      1.47 o
   2   0  12       20.87       14.18      1.88 o
   3   0  12        0.13        0.57      1.72 o
   4   0  12       34.10       30.88      1.76 o
   5   0  12       21.97       26.21      1.63 o
   6   0  12       80.59       74.14      2.77 o
   7   0  12       21.37       17.65      4.26 o
   8   0  12       73.06       74.68      4.95 o
   9   0  12       35.03       31.75      4.46 o
  10   0  12        0.00        1.36      4.36 o
  11   0  12        3.20        2.71      4.55 o
   0   1  12      263.52      255.10      5.21 o
   1   1  12        0.74        0.43      1.57 o
   2   1  12       16.54       13.16      1.12 o
   3   1  12      188.32      164.72      3.33 o
   4   1  12       67.06       57.56      1.47 o
   5   1  12       71.68       66.88      1.82 o
   6   1  12      180.13      168.81      2.67 o
   7   1  12       35.23       40.83      2.58 o
   8   1  12       36.10       37.40      2.83 o
   9   1  12        8.49        8.15      3.17 o
  10   1  12       21.80       21.41      3.31 o
  11   1  12       15.32       16.42      3.23 o
   0   2  12       13.03       13.14      1.73 o
   1   2  12        8.38        7.54      1.17 o
   2   2  12        5.39        3.71      0.85 o
   3   2  12       75.12       75.80      1.63 o
   4   2  12       17.27       18.60      1.47 o
   5   2  12       29.33       30.47      1.83 o
   6   2  12       50.38       46.30      2.04 o
   7   2  12       28.92       31.50      2.64 o
   8   2  12        0.11        1.53      2.44 o
   9   2  12       65.62       68.06      3.60 o
  10   2  12        0.09        3.74      3.22 o
  11   2  12        1.66        1.91      3.38 o
   0   3  12      140.32      158.41      2.41 o
   1   3  12       18.20       14.91      1.22 o
   2   3  12       30.45       23.88      1.14 o
   3   3  12       63.64       60.23      1.43 o
   4   3  12       41.14       42.08      1.47 o
   5   3  12       91.36       90.45      2.02 o
   6   3  12        0.58        1.72      2.21 o
   7   3  12      128.87      142.42      2.77 o
   8   3  12       20.27       18.02      2.64 o
   9   3  12        4.67        1.72      2.70 o
  10   3  12        1.69        3.60      3.01 o
   0   4  12        6.17        6.32      1.48 o
   1   4  12      104.12      107.13      1.36 o
   2   4  12       70.14       72.22      1.61 o
   3   4  12       39.65       39.25      1.58 o
   4   4  12       51.63       53.08      1.61 o
   5   4  12      378.40      380.35      3.24 o
   6   4  12      102.31      100.55      2.76 o
   7   4  12       27.06       24.94      2.22 o
   8   4  12       13.47        9.38      2.57 o
   9   4  12       21.29       20.94      2.98 o
  10   4  12       28.65       37.94      3.38 o
   0   5  12       22.10       21.98      1.69 o
   1   5  12      239.40      234.25      3.19 o
   2   5  12       71.92       67.68      1.70 o
   3   5  12       36.96       36.67      1.52 o
   4   5  12       22.43       22.95      1.70 o
   5   5  12        3.12        4.62      2.20 o
   6   5  12        1.91        2.49      2.21 o
   7   5  12       25.28       28.10      2.32 o
   8   5  12        3.85        3.15      2.56 o
   9   5  12        3.07        4.39      2.96 o
  10   5  12       15.68       18.05      3.12 o
   0   6  12      337.52      355.37      6.51 o
   1   6  12      188.52      168.26      3.17 o
   2   6  12       66.73       65.99      2.01 o
   3   6  12        2.42        2.82      1.71 o
   4   6  12       33.50       33.26      1.74 o
   5   6  12       28.47       28.30      2.01 o
   6   6  12       61.76       60.23      2.22 o
   7   6  12        8.45        9.04      2.33 o
   8   6  12       34.36       36.72      2.78 o
   9   6  12        6.25        8.42      3.10 o
   0   7  12       81.08       84.20      3.29 o
   1   7  12       55.48       49.58      1.92 o
   2   7  12      139.78      146.03      2.44 o
   3   7  12       53.57       45.76      2.12 o
   4   7  12       14.20       12.74      2.06 o
   5   7  12       16.24       18.21      2.14 o
   6   7  12        4.52        5.23      2.06 o
   7   7  12       43.49       50.18      2.71 o
   8   7  12        1.76        4.48      2.92 o
   9   7  12        1.05        2.75      3.30 o
   0   8  12       21.30       21.08      3.34 o
   1   8  12       24.98       25.46      2.50 o
   2   8  12       18.22       17.78      2.74 o
   3   8  12      108.63      110.80      2.93 o
   4   8  12       70.44       74.02      2.69 o
   5   8  12       16.20       19.19      2.38 o
   6   8  12        3.99        4.34      2.32 o
   7   8  12       12.92       13.40      2.74 o
   8   8  12       15.28       16.70      3.16 o
   0   9  12       37.17       36.84      4.07 o
   1   9  12       64.85       61.73      2.75 o
   2   9  12        9.59        7.91      2.62 o
   3   9  12        4.94        6.17      2.74 o
   4   9  12       42.58       41.14      3.29 o
   5   9  12       12.26        9.81      2.62 o
   6   9  12       22.77       27.04      3.04 o
   7   9  12        4.71        7.81      3.13 o
   0  10  12        1.30        2.49      3.88 o
   1  10  12       17.73       18.83      2.78 o
   2  10  12       29.15       26.79      2.90 o
   3  10  12       10.95        9.58      2.89 o
   4  10  12        0.27       -0.02      3.08 o
   5  10  12       19.65       20.07      3.77 o
   0  11  12        2.46        3.52      4.52 o
   1  11  12        4.24        4.17      3.13 o
   2  11  12       14.68       19.86      3.04 o
   3  11  12        7.90        7.37      3.11 o
   1   0  13        0.54        0.93      2.17 o
   2   0  13        0.89        1.30      1.54 o
   3   0  13        1.82       -0.01      2.00 o
   4   0  13        0.08       -0.01      2.13 o
   5   0  13        3.73        3.02      2.34 o
   6   0  13        0.39        1.50      2.69 o
   7   0  13      218.36      206.37      6.08 o
   8   0  13       27.74       26.61      4.62 o
   9   0  13       93.60      114.79      5.55 o
  10   0  13       10.59       13.80      4.74 o
   0   1  13        0.39        3.90      2.80 o
   1   1  13       18.46       14.79      1.85 o
   2   1  13        5.78        7.35      1.16 o
   3   1  13       10.51       10.84      0.84 o
   4   1  13       23.73       23.66      1.57 o
   5   1  13       28.15       30.73      2.22 o
   6   1  13        6.92        9.01      2.66 o
   7   1  13        6.66        9.30      2.66 o
   8   1  13       26.17       25.19      3.39 o
   9   1  13       66.67       77.96      3.71 o
  10   1  13        2.18        7.60      3.24 o
   0   2  13        2.32        0.16      1.72 o
   1   2  13        5.52        2.59      1.18 o
   2   2  13        1.38        0.86      0.85 o
   3   2  13       60.54       55.83      1.48 o
   4   2  13      148.88      140.44      2.55 o
   5   2  13        5.73        7.05      2.04 o
   6   2  13      162.31      149.23      3.15 o
   7   2  13       58.55       67.86      2.89 o
   8   2  13        6.57        9.75      2.88 o
   9   2  13       22.22       21.59      3.39 o
  10   2  13        1.74        3.92      3.36 o
   0   3  13        4.76        2.05      1.87 o
   1   3  13       62.47       58.64      1.35 o
   2   3  13      196.45      175.31      6.11 o
   3   3  13       78.53       75.88      1.93 o
   4   3  13       29.59       26.47      1.81 o
   5   3  13        7.20        9.62      2.52 o
   6   3  13       82.10       81.50      2.92 o
   7   3  13       37.34       40.47      2.45 o
   8   3  13       56.53       59.71      3.01 o
   9   3  13        1.44        2.99      3.19 o
  10   3  13        6.26        9.88      3.34 o
   0   4  13       85.94       87.68      1.91 o
   1   4  13       30.31       27.85      1.17 o
   2   4  13       56.13       56.50      1.64 o
   3   4  13      160.82      160.99      1.87 o
   4   4  13       45.94       46.41      1.93 o
   5   4  13       27.63       32.15      2.53 o
   6   4  13       58.00       59.81      2.71 o
   7   4  13       14.67       11.41      2.19 o
   8   4  13        1.12        1.44      2.54 o
   9   4  13       10.24       11.47      2.99 o
   0   5  13       51.25       54.33      1.79 o
   1   5  13        5.25        4.78      1.08 o
   2   5  13       21.67       17.62      1.71 o
   3   5  13       91.35       92.90      2.03 o
   4   5  13      121.31      130.35      2.52 o
   5   5  13       95.29       97.68      2.79 o
   6   5  13        4.29        6.97      2.31 o
   7   5  13        2.73        1.79      2.51 o
   8   5  13        1.37       -0.01      2.65 o
   9   5  13        0.55        2.76      2.96 o
   0   6  13       40.37       36.21      2.90 o
   1   6  13      110.27      107.13      2.22 o
   2   6  13        8.01        7.07      1.76 o
   3   6  13       26.35       24.22      1.84 o
   4   6  13       20.85       22.54      2.07 o
   5   6  13       13.10       14.49      2.20 o
   6   6  13       18.29       19.53      2.43 o
   7   6  13       14.40       15.92      2.68 o
   8   6  13       15.82       13.74      2.76 o
   0   7  13        6.29        7.57      3.17 o
   1   7  13      188.04      185.07      2.97 o
   2   7  13        1.97        5.14      2.16 o
   3   7  13       12.04       13.32      2.26 o
   4   7  13       34.99       36.98      2.42 o
   5   7  13       18.05       14.23      2.34 o
   6   7  13       15.36       13.95      2.37 o
   7   7  13        5.79        7.13      3.01 o
   0   8  13       26.59       26.47      3.34 o
   1   8  13       36.47       43.93      2.73 o
   2   8  13       18.08       20.00      2.66 o
   3   8  13       59.06       67.93      3.01 o
   4   8  13       20.54       29.35      2.71 o
   5   8  13       16.20       12.79      2.54 o
   6   8  13       23.22       26.32      2.63 o
   0   9  13        4.32        6.29      3.97 o
   1   9  13       18.71       21.66      2.95 o
   2   9  13        0.97        3.46      2.67 o
   3   9  13        0.52        1.44      2.62 o
   4   9  13        2.47        5.66      2.80 o
   5   9  13        2.87        3.20      2.79 o
   0  10  13       12.03       17.16      4.11 o
   1  10  13        4.88        5.79      2.77 o
   2  10  13       36.07       38.43      3.08 o
   3  10  13        0.22        0.43      2.93 o
   0   0  14      234.91      230.92      6.79 o
   1   0  14       12.66        9.79      2.45 o
   2   0  14       60.98       56.15      2.52 o
   3   0  14       25.88       27.73      2.51 o
   4   0  14        0.17        0.23      2.74 o
   5   0  14       34.40       38.85      4.71 o
   6   0  14       47.58       62.07      5.25 o
   7   0  14       13.85       19.89      4.82 o
   8   0  14       52.34       60.20      5.18 o
   9   0  14        2.99        6.09      5.16 o
   0   1  14      222.69      229.47      4.54 o
   1   1  14       12.90       14.29      1.33 o
   2   1  14       45.14       37.79      1.50 o
   3   1  14       59.40       55.49      1.72 o
   4   1  14        5.69        6.39      2.39 o
   5   1  14       40.01       44.87      2.68 o
   6   1  14       63.32       71.95      3.46 o
   7   1  14       17.95       26.48      3.34 o
   8   1  14        8.80       13.87      3.23 o
   9   1  14        1.22        6.66      3.63 o
   0   2  14        7.02        9.39      1.72 o
   1   2  14       13.73       12.92      1.41 o
   2   2  14       13.86       13.71      1.51 o
   3   2  14       15.19       17.85      2.00 o
   4   2  14       25.66       22.89      2.51 o
   5   2  14       73.49       71.03      2.81 o
   6   2  14       46.57       54.33      2.78 o
   7   2  14       57.76       65.84      3.45 o
   8   2  14       14.49       20.68      3.64 o
   9   2  14       37.76       43.44      3.79 o
   0   3  14       58.61       55.69      2.12 o
   1   3  14        3.91        3.21      1.36 o
   2   3  14       28.33       25.34      2.02 o
   3   3  14       13.18       14.12      2.09 o
   4   3  14       24.05       27.96      2.48 o
   5   3  14       15.62       15.14      2.65 o
   6   3  14       48.01       48.89      2.79 o
   7   3  14        3.68        5.29      2.85 o
   8   3  14        8.24       12.22      3.55 o
   0   4  14       11.58       10.24      2.15 o
   1   4  14       60.64       54.10      1.81 o
   2   4  14        9.76        9.38      1.68 o
   3   4  14        1.50        2.05      1.93 o
   4   4  14        1.96        3.42      2.24 o
   5   4  14       31.39       31.49      2.54 o
   6   4  14       15.12       19.07      2.52 o
   7   4  14        5.28        7.26      2.54 o
   8   4  14       12.34       13.50      3.39 o
   0   5  14        0.39        2.23      2.71 o
   1   5  14       14.00       13.09      1.76 o
   2   5  14        7.60        7.57      1.77 o
   3   5  14        4.57        5.82      1.94 o
   4   5  14       54.37       54.81      2.41 o
   5   5  14       12.46       13.34      2.34 o
   6   5  14        8.05        6.52      2.40 o
   7   5  14       20.02       22.55      2.66 o
   8   5  14        1.62        1.39      3.09 o
   0   6  14        4.33        5.59      2.84 o
   1   6  14        8.25        8.43      2.08 o
   2   6  14       19.42       20.75      2.12 o
   3   6  14       23.67       23.46      2.42 o
   4   6  14       35.74       35.42      2.55 o
   5   6  14        3.64        5.10      2.45 o
   6   6  14       15.48       13.03      2.66 o
   7   6  14        7.43        7.66      3.03 o
   0   7  14       13.24       14.03      3.27 o
   1   7  14       14.94       15.16      2.21 o
   2   7  14       25.52       30.28      2.44 o
   3   7  14       48.44       49.14      2.59 o
   4   7  14       11.81       12.13      2.63 o
   5   7  14       63.08       61.81      3.13 o
   6   7  14        0.72        2.18      2.86 o
   0   8  14       68.68       68.82      4.12 o
   1   8  14       12.72       19.43      2.63 o
   2   8  14       17.94       18.40      2.68 o
   3   8  14        9.06        9.17      2.52 o
   4   8  14        0.53        1.59      2.83 o
   5   8  14        3.07        5.46      2.77 o
   0   9  14       45.36       57.00      4.25 o
   1   9  14        4.57        5.05      2.82 o
   2   9  14       12.13       15.57      2.80 o
   3   9  14       20.22       22.15      2.86 o
   1   0  15       13.56       15.16      2.77 o
   2   0  15       13.50       15.03      2.42 o
   3   0  15        0.59        0.24      2.85 o
   4   0  15       36.03       34.29      4.04 o
   5   0  15        0.00        0.14      4.72 o
   6   0  15        0.50        2.68      4.89 o
   7   0  15        3.19        5.21      4.54 o
   8   0  15        3.86        4.76      4.56 o
   0   1  15        0.44        5.33      2.70 o
   1   1  15       15.14       13.47      1.73 o
   2   1  15       17.40       18.63      1.66 o
   3   1  15       32.13       29.37      2.12 o
   4   1  15        8.75        6.92      2.28 o
   5   1  15       44.50       41.76      3.14 o
   6   1  15       23.76       29.71      3.34 o
   7   1  15       18.27       27.69      3.54 o
   8   1  15        3.35        6.86      3.36 o
   0   2  15       25.16       26.98      2.84 o
   1   2  15       10.23       10.18      1.78 o
   2   2  15       21.79       23.86      2.02 o
   3   2  15        2.11        0.37      2.11 o
   4   2  15       31.58       31.28      2.54 o
   5   2  15       10.28       14.03      2.92 o
   6   2  15       92.35      101.25      3.49 o
   7   2  15        9.72       12.02      3.43 o
   8   2  15        8.54        8.93      3.33 o
   0   3  15       51.37       47.27      3.02 o
   1   3  15       11.21       10.61      1.98 o
   2   3  15        1.83        2.90      2.03 o
   3   3  15       22.23       24.28      2.36 o
   4   3  15       10.77        9.80      2.43 o
   5   3  15        4.17        3.51      2.64 o
   6   3  15       78.65       94.97      3.50 o
   7   3  15        4.14        8.80      3.33 o
   0   4  15       14.00       16.44      3.01 o
   1   4  15       12.27       10.43      2.23 o
   2   4  15       67.04       70.25      2.29 o
   3   4  15       14.63       15.14      2.15 o
   4   4  15       13.48       13.82      2.31 o
   5   4  15       11.68       13.42      2.34 o
   6   4  15        1.05        1.52      2.61 o
   7   4  15       26.41       29.79      3.04 o
   0   5  15       10.15       10.45      3.33 o
   1   5  15        9.35        8.75      2.16 o
   2   5  15       20.40       24.37      2.49 o
   3   5  15        1.12        1.93      2.39 o
   4   5  15       11.03       12.94      2.57 o
   5   5  15        5.98        8.69      2.29 o
   6   5  15       18.96       22.73      2.64 o
   0   6  15       32.30       34.13      3.56 o
   1   6  15       10.30       10.43      2.38 o
   2   6  15        1.41        4.14      2.74 o
   3   6  15       18.22       17.66      2.91 o
   4   6  15       11.77       14.41      3.04 o
   5   6  15       11.33       12.77      2.76 o
   0   7  15        0.19       -0.02      3.40 o
   1   7  15       14.74       15.76      3.04 o
   2   7  15        0.51        3.28      3.02 o
   3   7  15        4.37        4.50      3.22 o
   4   7  15       44.04       51.36      3.49 o
   0   8  15        7.38        6.62      4.42 o
   1   8  15       43.86       43.21      3.35 o
   2   8  15        2.31        2.14      3.11 o
   0   0  16      143.44      144.99      4.65 o
   1   0  16       25.25       30.34      3.00 o
   2   0  16        6.16        5.92      3.08 o
   3   0  16        9.59        9.12      3.67 o
   4   0  16       10.57       13.23      3.98 o
   5   0  16       33.42       36.23      4.97 o
   6   0  16        0.81        4.49      4.48 o
   0   1  16        4.54        3.19      2.73 o
   1   1  16        4.21        5.26      2.13 o
   2   1  16        2.21        5.22      2.11 o
   3   1  16        9.51        9.36      2.50 o
   4   1  16       14.58       16.45      2.79 o
   5   1  16       14.26       18.44      3.12 o
   6   1  16        7.57        8.83      3.36 o
   0   2  16        0.72        1.57      2.95 o
   1   2  16        7.19        7.77      2.18 o
   2   2  16        2.15        3.27      2.58 o
   3   2  16        2.80        0.50      2.27 o
   4   2  16        2.03        1.64      2.72 o
   5   2  16        3.88        6.62      2.87 o
   6   2  16       13.38       16.75      3.06 o
   0   3  16       30.38       34.64      3.19 o
   1   3  16        7.76        6.32      2.25 o
   2   3  16        2.38        1.94      2.34 o
   3   3  16        0.73       -0.01      2.53 o
   4   3  16        2.13        1.55      2.63 o
   5   3  16       11.03       13.62      2.98 o
   6   3  16        2.41        5.35      3.25 o
   0   4  16       15.75       15.21      3.43 o
   1   4  16       12.90       11.82      2.34 o
   2   4  16        4.69        5.84      2.51 o
   3   4  16        9.47       11.51      2.59 o
   4   4  16       52.03       59.94      2.89 o
   5   4  16        3.00        5.84      2.82 o
   0   5  16       20.26       24.81      3.53 o
   1   5  16        3.44        4.73      2.54 o
   2   5  16       13.77       17.78      2.54 o
   3   5  16       20.38       22.50      2.92 o
   4   5  16        0.68        0.10      2.85 o
   0   6  16       22.69       25.00      3.61 o
   1   6  16       15.22       13.80      2.82 o
   2   6  16        9.42        8.86      2.97 o
   3   6  16        1.75       -0.01      2.97 o
   1   0  17        0.05        2.09      3.15 o
   2   0  17       44.75       46.33      4.43 o
   3   0  17        0.00        0.62      3.86 o
   4   0  17        3.50        5.63      3.79 o
   0   1  17       14.56       17.51      3.01 o
   1   1  17        3.13        3.76      2.62 o
   2   1  17        6.25        4.50      2.80 o
   3   1  17       16.06       21.51      2.89 o
   4   1  17       48.81       57.63      3.25 o
   0   2  17        3.47        8.43      3.09 o
   1   2  17       21.42       18.45      2.49 o
   2   2  17        4.16        5.01      3.01 o
   3   2  17       15.68       15.24      2.82 o
   4   2  17       13.66       17.33      3.10 o
   0   3  17        9.71        8.69      3.00 o
   1   3  17        4.47        5.74      2.60 o
   2   3  17        5.13        4.66      2.86 o
   3   3  17        1.67        3.09      2.96 o
   0   4  17       86.19      101.73      4.86 o
   1   4  17        1.65        0.28      2.59 o
   2   4  17        7.17       10.67      2.80 o
 
